# Supplementary material for: Nonpathogenic Cutibacterium acnes Confers Host Resistance against Staphylococcus aureus
Source: Microbiol Spectr. 2021 Oct 27;9(2):e00562-21. doi: 10.1128/Spectrum.00562-21 (PMC8549750; doi:10.1128/Spectrum.00562-21)
Supplement: SUPPLEMENTAL FILE 1 — Supplemental material. Download SPECTRUM00562-21_Supp_1_seq9.xlsx, XLSX file, 0.1 MB [file spectrum00562-21_supp_1_seq9.xlsx]

## Sheet: gene-OP_new-HM_122_DESeq
Supplemental Table S1. Genes upregulated in HM-122-fed animals
GeneID	TranscriptID	GeneName	baseMean	baseMeanA	baseMeanB	foldChange	log2FoldChange	pval
WBGene00016660	C45B2.3	C45B2.3	232.823	0	465.645	Inf	Inf	1.4958e-08
WBGene00013493	Y70C5C.2	clec-9	135.187	0	270.375	Inf	Inf	8.56371e-07
WBGene00000748	C35B8.1	col-175	77.0805	0	154.161	Inf	Inf	2.13248e-05
WBGene00005016	B0491.2.1,B0491.2.2,B0491.2.3	sqt-1	56.921	0	113.842	Inf	Inf	8.32714e-05
WBGene00000559	R09B5.10	cnc-5	40.319	0	80.6381	Inf	Inf	0.000306316
WBGene00000626	K09H9.3	col-49	40.319	0	80.6381	Inf	Inf	0.000306316
WBGene00195179	F48C1.11	F48C1.11	37.1568	0	74.3135	Inf	Inf	0.00040664
WBGene00000555	R09B5.2	cnc-1	34.7851	0	69.5701	Inf	Inf	0.000508522
WBGene00011427	T04C12.1	T04C12.1	25.6935	0	51.387	Inf	Inf	0.00135624
WBGene00021581	Y46C8AL.3	clec-70	24.5077	0	49.0153	Inf	Inf	0.00157206
WBGene00008156	C47E12.13a,C47E12.13b	C47E12.13	22.9265	0	45.853	Inf	Inf	0.00193262
WBGene00189950	C39B5.14.1,C39B5.14.2	C39B5.14	21.7407	0	43.4813	Inf	Inf	0.00227463
WBGene00003057	ZK836.1	lon-3	20.1595	0	40.319	Inf	Inf	0.00286159
WBGene00003672	F41D3.1	nhr-82	20.1595	0	40.319	Inf	Inf	0.00286159
WBGene00002103	ZK84.7	ins-20	19.369	0	38.7379	Inf	Inf	0.00322865
WBGene00008295	C54C8.9	nlp-39	16.2067	0	32.4133	Inf	Inf	0.00548746
WBGene00012069	T26H5.4a,T26H5.4b	T26H5.4	16.2067	0	32.4133	Inf	Inf	0.00548746
WBGene00013607	Y102A5B.1	clec-27	15.4161	0	30.8322	Inf	Inf	0.00635483
WBGene00219915	F26A10.28	F26A10.28	15.0208	0	30.0416	Inf	Inf	0.00685574
WBGene00007949	C35A5.5	C35A5.5	14.2302	0	28.4605	Inf	Inf	0.00802239
WBGene00011254	R12G8.1	R12G8.1	14.2302	0	28.4605	Inf	Inf	0.00802239
WBGene00004991	T08A9.10	spp-6	13.0444	0	26.0888	Inf	Inf	0.0103045
WBGene00014755	F40F12.8	F40F12.8	12.6491	0	25.2982	Inf	Inf	0.011242
WBGene00019421	K05F6.10	K05F6.10	12.2538	0	24.5077	Inf	Inf	0.0122867
WBGene00022827	ZK816.4	ZK816.4	12.2538	0	24.5077	Inf	Inf	0.0122867
WBGene00220237	ZK20.10	ZK20.10	12.2538	0	24.5077	Inf	Inf	0.0122867
WBGene00022982	F09E10.10	F09E10.10	11.8585	0	23.7171	Inf	Inf	0.0134532
WBGene00077703	K08E5.5	K08E5.5	11.8585	0	23.7171	Inf	Inf	0.0134532
WBGene00003770	F30H5.2	nlp-32	11.4633	0	22.9265	Inf	Inf	0.0147587
WBGene00017650	F21A9.1	F21A9.1	11.4633	0	22.9265	Inf	Inf	0.0147587
WBGene00020529	T15B7.17	T15B7.17	11.4633	0	22.9265	Inf	Inf	0.0147587
WBGene00001756	F11G11.1	gst-8	11.068	0	22.1359	Inf	Inf	0.0162231
WBGene00005833	C25F9.7	srw-86	11.068	0	22.1359	Inf	Inf	0.0162231
WBGene00012312	W06G6.10	W06G6.10	11.068	0	22.1359	Inf	Inf	0.0162231
WBGene00015388	C03F11.2	C03F11.2	11.068	0	22.1359	Inf	Inf	0.0162231
WBGene00201530	F29F11.17	F29F11.17	10.6727	0	21.3454	Inf	Inf	0.0178699
WBGene00006208	Y9C9A.3	str-163	10.2774	0	20.5548	Inf	Inf	0.0197265
WBGene00200900	F10D11.7	F10D11.7	10.2774	0	20.5548	Inf	Inf	0.0197265
WBGene00021862	Y54F10BM.7	fbxa-48	9.48683	0	18.9737	Inf	Inf	0.0242038
WBGene00201989	F43G9.20	F43G9.20	9.48683	0	18.9737	Inf	Inf	0.0242038
WBGene00206512	Y39A3B.7	Y39A3B.7	9.48683	0	18.9737	Inf	Inf	0.0242038
WBGene00022596	ZC395.4	ZC395.4	9.09155	0	18.1831	Inf	Inf	0.0269082
WBGene00044663	F26G1.10	F26G1.10	9.09155	0	18.1831	Inf	Inf	0.0269082
WBGene00014183	ZK1025.3.2,ZK1025.3.1	ZK1025.3	8.69626	0	17.3925	Inf	Inf	0.0299921
WBGene00004974	F25H8.7	spe-29	8.30098	0	16.602	Inf	Inf	0.0335204
WBGene00010256	F58E6.7	hrg-3	8.30098	0	16.602	Inf	Inf	0.0335204
WBGene00015058	B0222.10	B0222.10	8.30098	0	16.602	Inf	Inf	0.0335204
WBGene00017382	F11D5.5	F11D5.5	8.30098	0	16.602	Inf	Inf	0.0335204
WBGene00006217	Y17G9A.1	str-173	7.90569	0	15.8114	Inf	Inf	0.0375709
WBGene00200316	C30D11.3	C30D11.3	7.90569	0	15.8114	Inf	Inf	0.0375709
WBGene00008433	D2089.2	marc-2	7.51041	0	15.0208	Inf	Inf	0.0422374
WBGene00010455	K01B6.4	K01B6.4	7.51041	0	15.0208	Inf	Inf	0.0422374
WBGene00011052	R06B9.1	arrd-11	7.51041	0	15.0208	Inf	Inf	0.0422374
WBGene00014979	ZC47.11	ZC47.11	7.51041	0	15.0208	Inf	Inf	0.0422374
WBGene00017396	F12A10.7	F12A10.7	7.51041	0	15.0208	Inf	Inf	0.0422374
WBGene00044771	T23E7.5	tmem-218	7.51041	0	15.0208	Inf	Inf	0.0422374
WBGene00008230	C50F4.2	pfk-1.2	7.11512	0	14.2302	Inf	Inf	0.0476341
WBGene00009339	F32G8.3	F32G8.3	7.11512	0	14.2302	Inf	Inf	0.0476341
WBGene00010382	H12D21.6	H12D21.6	7.11512	0	14.2302	Inf	Inf	0.0476341
WBGene00015679	C10F3.7	C10F3.7	7.11512	0	14.2302	Inf	Inf	0.0476341
WBGene00017502	F16B3.2	F16B3.2	7.11512	0	14.2302	Inf	Inf	0.0476341
WBGene00044109	K02E11.10.3,K02E11.10.2,K02E11.10.1	K02E11.10	7.11512	0	14.2302	Inf	Inf	0.0476341
WBGene00045190	R01H2.8	R01H2.8	7.11512	0	14.2302	Inf	Inf	0.0476341
WBGene00194801	Y6G8.16	Y6G8.16	7.11512	0	14.2302	Inf	Inf	0.0476341
WBGene00016670	C45G7.3	ilys-3	421.848	2.52982	841.166	332.5	8.37721	1.09663e-09
WBGene00013900	ZC443.5	ugt-18	1238.27	7.58947	2468.95	325.312	8.34568	1.64446e-14
WBGene00020700	T22F3.11	T22F3.11	2371.39	15.1789	4727.61	311.458	8.2829	3.27629e-17
WBGene00000649	F11G11.12	col-73	133.843	1.26491	266.422	210.625	7.71853	4.5043e-06
WBGene00022040	Y65B4BR.1	Y65B4BR.1	1849.77	20.2386	3679.31	181.797	7.50618	8.31438e-15
WBGene00003879	F57H12.3	ora-1	1087.82	12.6491	2163	171	7.41785	1.66298e-12
WBGene00021601	Y46H3A.5a,Y46H3A.5b.1,Y46H3A.5b.2	Y46H3A.5	88.3857	1.26491	175.506	138.75	7.11634	4.78184e-05
WBGene00011673	T10B9.3	cyp-13A6	315.2	5.05964	625.34	123.594	6.94946	1.20277e-07
WBGene00016017	C23G10.11.1,C23G10.11.2	C23G10.11	151.473	2.52982	300.416	118.75	6.89178	6.11168e-06
WBGene00003763	Y43F8C.1	nlp-25	74.946	1.26491	148.627	117.5	6.87652	0.000107865
WBGene00017205	F07C4.12a,F07C4.12b	F07C4.12	57.5535	1.26491	113.842	90	6.49185	0.000337187
WBGene00017233	F07G11.9	lmd-4	89.8087	2.52982	177.088	70	6.12928	0.000121854
WBGene00189995	C06E7.88	C06E7.88	44.5091	1.26491	87.7532	69.375	6.11634	0.000883847
WBGene00010446	K01A6.4	K01A6.4	44.1138	1.26491	86.9626	68.75	6.10329	0.000912161
WBGene00014046	ZK666.6	clec-60	255.986	7.58947	504.383	66.4583	6.05438	2.41173e-06
WBGene00016281	C31B8.4	pals-32	83.0888	2.52982	163.648	64.6875	6.01542	0.000178786
WBGene00018601	F48C1.9	F48C1.9	114.949	3.79473	226.103	59.5833	5.89684	7.33522e-05
WBGene00021072	W07B8.4a,W07B8.4b	W07B8.4	36.9986	1.26491	72.7324	57.5	5.84549	0.00166419
WBGene00044772	T23E7.6	T23E7.6	338.364	12.6491	664.078	52.5	5.71425	1.55755e-06
WBGene00004397	T01B7.7.1,T01B7.7.2	rol-6	32.6505	1.26491	64.0361	50.625	5.66178	0.00250103
WBGene00019021	F57H12.6.2,F57H12.6.1	F57H12.6	1341.36	55.6561	2627.06	47.2017	5.56077	1.03507e-09
WBGene00014173	ZK970.7	ZK970.7	1438.76	60.7157	2816.8	46.3932	5.53584	7.67465e-10
WBGene00015600	C08E3.8	fbxa-165	29.4882	1.26491	57.7116	45.625	5.51175	0.00345125
WBGene00022256	Y73B6BL.37	Y73B6BL.37	29.4882	1.26491	57.7116	45.625	5.51175	0.00345125
WBGene00010062	F54F3.3	lipl-1	923.859	40.4772	1807.24	44.6484	5.48054	1.50726e-08
WBGene00011798	T16G1.4	T16G1.4	191.397	8.85438	373.939	42.2321	5.40027	3.16566e-05
WBGene00017378	F11C7.6a,F11C7.6b	F11C7.6	25.9307	1.26491	50.5964	40	5.32193	0.00512692
WBGene00019699	M01D1.2a,M01D1.2b	math-34	154.398	7.58947	301.207	39.6875	5.31061	7.69228e-05
WBGene00000372	T10B9.10	cyp-13A7	24.3495	1.26491	47.4342	37.5	5.22882	0.00619883
WBGene00206536	C14A6.16	C14A6.16	24.3495	1.26491	47.4342	37.5	5.22882	0.00619883
WBGene00017695	F22B7.4	fip-1	23.1637	1.26491	45.0625	35.625	5.15482	0.00719506
WBGene00044383	T05A7.11	T05A7.11	67.1193	3.79473	130.444	34.375	5.10329	0.000987591
WBGene00018706	F52F10.2	F52F10.2	22.3731	1.26491	43.4813	34.375	5.10329	0.00797442
WBGene00045269	F46G11.6	F46G11.6	22.3731	1.26491	43.4813	34.375	5.10329	0.00797442
WBGene00001158	F01G10.3a,F01G10.3b	ech-9	1057.31	60.7157	2053.9	33.8281	5.08015	3.93683e-08
WBGene00011321	T01C3.4	fil-1	520.353	30.3579	1010.35	33.2812	5.05664	1.65794e-06
WBGene00010831	M02G9.2	M02G9.2	42.7698	2.52982	83.0098	32.8125	5.03617	0.00257359
WBGene00004394	Y57A10A.11	rol-1	42.3745	2.52982	82.2192	32.5	5.02237	0.00265592
WBGene00003529	K09C8.3a,K09C8.3b	nas-10	21.1873	1.26491	41.1096	32.5	5.02237	0.00935795
WBGene00005832	C25F9.1a,C25F9.1b,C25F9.1c,C25F9.1d	srw-85	20.0014	1.26491	38.7379	30.625	4.93664	0.0110646
WBGene00007682	C18D11.6	C18D11.6	114.079	7.58947	220.569	29.0625	4.86109	0.000415231
WBGene00011801	T16G1.7	T16G1.7	277.095	18.9737	535.215	28.2083	4.81805	3.7003e-05
WBGene00008875	F15H10.8	F15H10.8	18.4203	1.26491	35.5756	28.125	4.81378	0.0140181
WBGene00000560	Y46E12A.1	cnc-6	141.433	10.1193	272.746	26.9531	4.75238	0.000298187
WBGene00015593	C08E3.1	C08E3.1	70.5188	5.05964	135.978	26.875	4.74819	0.00146489
WBGene00010469	K01D12.10	K01D12.10	17.2344	1.26491	33.2039	26.25	4.71425	0.0169294
WBGene00007800	C29A12.6a,C29A12.6b	C29A12.6	50.5174	3.79473	97.24	25.625	4.67948	0.00292296
WBGene00004992	ZK616.9b,ZK616.9a	spp-7	16.8391	1.26491	32.4133	25.625	4.67948	0.0180713
WBGene00043981	T14E8.4	T14E8.4	33.283	2.52982	64.0361	25.3125	4.66178	0.00582398
WBGene00045415	Y43F8B.15	Y43F8B.15	16.0486	1.26491	30.8322	24.375	4.60733	0.0206711
WBGene00016669	C45G7.2	ilys-2	683.605	55.6561	1311.55	23.5653	4.55859	2.97911e-06
WBGene00015993	C18H7.1a,C18H7.1c,C18H7.1b	C18H7.1	91.1527	7.58947	174.716	23.0208	4.52487	0.00123917
WBGene00008144	C47E8.6	gasr-8	29.7254	2.52982	56.921	22.5	4.49185	0.00825454
WBGene00013849	ZC84.6	ZC84.6	59.0555	5.05964	113.051	22.3438	4.4818	0.00294864
WBGene00001074	F30B5.1	dpy-13	72.3371	6.32456	138.35	21.875	4.45121	0.00218466
WBGene00000412	F35E8.11	cdr-1	57.8697	5.05964	110.68	21.875	4.45121	0.0031804
WBGene00000747	F46C8.2	col-174	14.4674	1.26491	27.6699	21.875	4.45121	0.0275107
WBGene00011750	T13F3.2a,T13F3.2b	nhr-218	14.4674	1.26491	27.6699	21.875	4.45121	0.0275107
WBGene00000272	F56A3.5	bro-1	41.0306	3.79473	78.2664	20.625	4.36632	0.00593172
WBGene00019931	R07C12.1	R07C12.1	27.3537	2.52982	52.1776	20.625	4.36632	0.0106019
WBGene00018731	F53A9.8	F53A9.8	6618.73	616.012	12621.4	20.489	4.35678	2.69446e-08
WBGene00020326	T07H3.3	math-38	493.394	46.8017	939.987	20.0845	4.32801	2.39893e-05
WBGene00001554	M04G12.3	gcy-34	13.2816	1.26491	25.2982	20	4.32193	0.0346693
WBGene00011187	R10D12.6	R10D12.6	13.2816	1.26491	25.2982	20	4.32193	0.0346693
WBGene00019549	K09C4.4	K09C4.4	13.2816	1.26491	25.2982	20	4.32193	0.0346693
WBGene00175027	W02F12.8	W02F12.8	13.2816	1.26491	25.2982	20	4.32193	0.0346693
WBGene00000755	R09A8.4	col-182	12.8863	1.26491	24.5077	19.375	4.27612	0.037569
WBGene00009227	F28G4.2	F28G4.2	12.491	1.26491	23.7171	18.75	4.22882	0.0407727
WBGene00014049	ZK666.11b,ZK666.11a	ZK666.11	12.491	1.26491	23.7171	18.75	4.22882	0.0407727
WBGene00197652	C05B5.13	C05B5.13	12.491	1.26491	23.7171	18.75	4.22882	0.0407727
WBGene00015046	B0213.17	nlp-34	323.975	32.8877	615.063	18.7019	4.22511	0.000119389
WBGene00015426	C04E6.12b,C04E6.12a,C04E6.12c,C04E6.12d	C04E6.12	12.0957	1.26491	22.9265	18.125	4.17991	0.0443189
WBGene00010790	K12G11.3	sodh-1	12010.8	1280.09	22741.5	17.7656	4.15101	2.23407e-07
WBGene00007203	B0564.3.1,B0564.3.2	best-1	521.539	55.6561	987.421	17.7415	4.14905	3.65165e-05
WBGene00006948	F52E4.6	wrt-2	164.201	17.7088	310.694	17.5446	4.13296	0.000785618
WBGene00016187	C28G1.2	C28G1.2	23.4009	2.52982	44.2719	17.5	4.12928	0.0167443
WBGene00201054	C29A12.19	C29A12.19	11.7004	1.26491	22.1359	17.5	4.12928	0.0482514
WBGene00009226	F28G4.1	cyp-37B1	545.177	59.4508	1030.9	17.3404	4.11607	3.53328e-05
WBGene00000781	C52E4.1	cpr-1	45290.2	4967.31	85613.1	17.2353	4.1073	3.69738e-05
WBGene00018630	F49D11.6	F49D11.6	23.0056	2.52982	43.4813	17.1875	4.10329	0.0175842
WBGene00019472	K07C6.4	cyp-35B1	45.2206	5.05964	85.3815	16.875	4.07682	0.00754172
WBGene00020748	T24A6.8a,T24A6.8b	nhr-221	22.6103	2.52982	42.6907	16.875	4.07682	0.0184785
WBGene00008292	C54C8.4	C54C8.4	22.215	2.52982	41.9002	16.5625	4.04985	0.0194316
WBGene00017509	F16B4.7	F16B4.7	32.7296	3.79473	61.6644	16.25	4.02237	0.0120848
WBGene00000606	F11G11.10.1,F11G11.10.2	col-17	21.8197	2.52982	41.1096	16.25	4.02237	0.0204484
WBGene00010746	K10D11.2	K10D11.2	303.895	35.4175	572.372	16.1607	4.01442	0.000256706
WBGene00016795	C49H3.12a,C49H3.12b	C49H3.12	21.4244	2.52982	40.319	15.9375	3.99435	0.0215341
WBGene00018803	F54D10.2	fbxa-24	2061.33	244.128	3878.53	15.8873	3.9898	5.4715e-07
WBGene00016805	C50D2.1a,C50D2.1b	C50D2.1	116.451	13.914	218.988	15.7386	3.97624	0.00212686
WBGene00219369	R160.10	R160.10	21.0291	2.52982	39.5285	15.625	3.96578	0.0226946
WBGene00021513	Y41D4B.6	Y41D4B.6	178.352	21.5035	335.201	15.5882	3.96239	0.000973846
WBGene00009778	F46C5.1	F46C5.1	156.928	18.9737	294.882	15.5417	3.95807	0.00126822
WBGene00004155	W01C9.3a,W01C9.3b	pqn-73	313.461	37.9473	588.974	15.5208	3.95613	0.000280088
WBGene00003768	B0213.5	nlp-30	166.652	20.2386	313.065	15.4688	3.95128	0.0011443
WBGene00000452	C33D12.1	ceh-31	20.6339	2.52982	38.7379	15.3125	3.93664	0.0239364
WBGene00018299	F41G3.2	F41G3.2	20.6339	2.52982	38.7379	15.3125	3.93664	0.0239364
WBGene00002013	F38E11.2	hsp-12.6	223.81	27.828	419.792	15.0852	3.91506	0.000678666
WBGene00077490	M03A1.8	M03A1.8	189.895	24.0333	355.756	14.8026	3.88778	0.00102079
WBGene00016711	C46E10.5	fbxc-53	19.8433	2.52982	37.1568	14.6875	3.87652	0.026693
WBGene00020973	W03B1.3.1,W03B1.3.2	W03B1.3	29.5673	3.79473	55.3399	14.5833	3.86625	0.0163885
WBGene00018295	F41E6.14	oac-29	38.896	5.05964	72.7324	14.375	3.84549	0.0122563
WBGene00011796	T16G1.2a,T16G1.2b	T16G1.2	19.0527	2.52982	35.5756	14.0625	3.81378	0.0298703
WBGene00009773	F46B6.8	lipl-2	1833.41	249.187	3417.63	13.7151	3.77769	2.26828e-06
WBGene00009903	F49E12.10	F49E12.10	27.5909	3.79473	51.387	13.5417	3.75933	0.0200722
WBGene00003909	F45B8.4	pag-3	18.2622	2.52982	33.9945	13.4375	3.74819	0.0335501
WBGene00020242	T05B4.11	phat-5	18.2622	2.52982	33.9945	13.4375	3.74819	0.0335501
WBGene00235268	Y54G2A.76	Y54G2A.76	36.129	5.05964	67.1984	13.2812	3.73132	0.0154047
WBGene00019520	K08B12.1	K08B12.1	216.379	30.3579	402.4	13.2552	3.72849	0.0011564
WBGene00018640	F49E10.2b,F49E10.2a	F49E10.2	44.6672	6.32456	83.0098	13.125	3.71425	0.0125545
WBGene00001109	F15B9.9	dsl-7	17.8669	2.52982	33.2039	13.125	3.71425	0.0356092
WBGene00019184	H10E21.4	H10E21.4	17.8669	2.52982	33.2039	13.125	3.71425	0.0356092
WBGene00019970	R08F11.7	R08F11.7	17.8669	2.52982	33.2039	13.125	3.71425	0.0356092
WBGene00006650	F09E10.11a,F09E10.11b	tts-1	6293.96	912.001	11675.9	12.8025	3.67836	1.27422e-06
WBGene00001391	K01A2.2a,K01A2.2c,K01A2.2d,K01A2.2b	far-7	488.018	70.835	905.202	12.779	3.67571	0.000216297
WBGene00010931	M162.5	M162.5	78.0292	11.3842	144.674	12.7083	3.6677	0.00700062
WBGene00235133	T26H5.14	T26H5.14	52.0195	7.58947	96.4495	12.7083	3.6677	0.0113873
WBGene00013388	Y62F5A.10	Y62F5A.10	190.211	27.828	352.594	12.6705	3.6634	0.00172626
WBGene00011042	R05H10.1	R05H10.1	34.5479	5.05964	64.0361	12.6562	3.66178	0.017649
WBGene00016734	C46H11.10a,C46H11.10b.1,C46H11.10b.2,C46H11.10b.3,C46H11.10b.4	C46H11.10	25.6144	3.79473	47.4342	12.5	3.64386	0.0248594
WBGene00000689	Y42H9B.1	col-115	17.0763	2.52982	31.6228	12.5	3.64386	0.0402401
WBGene00000639	ZK265.2	col-63	58.5812	8.85438	108.308	12.2321	3.61261	0.0108646
WBGene00009675	F44A6.3	F44A6.3	16.681	2.52982	30.8322	12.1875	3.60733	0.0428471
WBGene00015337	C02D5.3.1,C02D5.3.2	gsto-2	16.681	2.52982	30.8322	12.1875	3.60733	0.0428471
WBGene00001477	K08C7.5	fmo-2	316.544	48.0666	585.021	12.1711	3.60538	0.000735608
WBGene00001129	C27H5.7a,C27H5.7b	dyf-13	16.2857	2.52982	30.0416	11.875	3.56986	0.0456755
WBGene00016397	C34D4.1	maph-9	72.8905	11.3842	134.397	11.8056	3.56139	0.00914955
WBGene00271415	T05A7.13	T05A7.13	39.9238	6.32456	73.523	11.625	3.53916	0.0179089
WBGene00000429	C27A12.5	ceh-2	31.7809	5.05964	58.5021	11.5625	3.53138	0.0226349
WBGene00009811	F47B8.10	F47B8.10	78.6617	12.6491	144.674	11.4375	3.5157	0.00898695
WBGene00001108	H02I12.4	dsl-6	429.674	69.5701	789.779	11.3523	3.50491	0.000506475
WBGene00003099	F17E9.11	lys-10	30.9903	5.05964	56.921	11.25	3.49185	0.0243706
WBGene00004236	Y80D3A.7a,Y80D3A.7b	ptr-22	77.0805	12.6491	141.512	11.1875	3.48382	0.00973624
WBGene00001400	F56E3.4b,F56E3.4a	fax-1	46.0902	7.58947	84.5909	11.1458	3.47843	0.016964
WBGene00020774	T24E12.5	T24E12.5	45.6949	7.58947	83.8004	11.0417	3.46489	0.0174387
WBGene00010662	K08E3.2	K08E3.2	52.6519	8.85438	96.4495	10.8929	3.44531	0.0156596
WBGene00013852	ZC101.3	hhat-1	150.208	25.2982	275.118	10.875	3.44294	0.00420333
WBGene00044719	K03H6.7	clec-172	75.1041	12.6491	137.559	10.875	3.44294	0.0107699
WBGene00020194	T03G6.1	T03G6.1	202.465	34.1526	370.777	10.8565	3.44048	0.00262372
WBGene00020626	T20F5.4.2,T20F5.4.1	T20F5.4	427.224	73.3648	781.083	10.6466	3.41231	0.000682102
WBGene00021963	Y57E12B.3	lipl-6	29.4092	5.05964	53.7587	10.625	3.40939	0.0283688
WBGene00012947	Y47H9C.1	Y47H9C.1	116.846	20.2386	213.454	10.5469	3.39874	0.00661402
WBGene00013048	Y50E8A.5	Y50E8A.5	43.7185	7.58947	79.8475	10.5208	3.39518	0.0200627
WBGene00015748	C14A11.2	C14A11.2	29.0139	5.05964	52.9682	10.4688	3.38802	0.0294939
WBGene00022287	Y75B7AR.1	Y75B7AR.1	21.6616	3.79473	39.5285	10.4167	3.38082	0.039706
WBGene00022314	Y77E11A.14c,Y77E11A.14a.1,Y77E11A.14b,Y77E11A.14a.2	Y77E11A.14	100.956	17.7088	184.203	10.4018	3.37876	0.00834639
WBGene00003094	F58B3.2	lys-5	35.9709	6.32456	65.6173	10.375	3.37504	0.0245979
WBGene00000893	ZC250.1a,ZC250.1b	cyn-17	86.2511	15.1789	157.323	10.3646	3.37359	0.0102682
WBGene00018614	F48G7.2a,F48G7.2b	pals-31	28.6186	5.05964	52.1776	10.3125	3.36632	0.0306754
WBGene00012256	W04G3.2	lpr-5	484.54	86.014	883.066	10.2665	3.35988	0.000610163
WBGene00007641	C17E4.1a,C17E4.1b	C17E4.1	35.5756	6.32456	64.8267	10.25	3.35755	0.0254229
WBGene00017296	F09E10.6	F09E10.6	35.5756	6.32456	64.8267	10.25	3.35755	0.0254229
WBGene00004987	T08A9.12	spp-2	2788.89	498.375	5079.41	10.1919	3.34936	9.67222e-06
WBGene00000251	C09G5.6.1,C09G5.6.2	bli-1	28.2233	5.05964	51.387	10.1562	3.3443	0.0319168
WBGene00020248	T05C1.1	T05C1.1	70.3607	12.6491	128.072	10.125	3.33985	0.0137768
WBGene00008712	F11E6.9	F11E6.9	41.7421	7.58947	75.8947	10	3.32193	0.0231723
WBGene00016845	C50F7.5	C50F7.5	2265.61	412.361	4118.87	9.9885	3.32027	1.48349e-05
WBGene00017937	F30H5.3	F30H5.3	317.256	58.1859	576.325	9.90489	3.30814	0.00167167
WBGene00001570	F58A4.11	gei-13	494.58	91.0736	898.087	9.86111	3.30175	0.000701761
WBGene00019536	K08D12.2	rpi-2	27.4328	5.05964	49.8059	9.84375	3.29921	0.0345949
WBGene00009690	F44E5.3	F44E5.3	20.4757	3.79473	37.1568	9.79167	3.29155	0.0462717
WBGene00006611	C23H3.7	tre-5	482.88	89.8087	875.951	9.75352	3.28592	0.000777324
WBGene00004011	M6.3	pha-2	33.9945	6.32456	61.6644	9.75	3.2854	0.0290829
WBGene00001858	C01B10.5a,C01B10.5b,C01B10.5c,C01B10.5e	hil-7	1212.1	226.419	2197.78	9.7067	3.27898	7.61355e-05
WBGene00009854	F49A5.2	clec-31	54.0749	10.1193	98.0306	9.6875	3.27612	0.0197208
WBGene00044206	T26H5.9a,T26H5.9b	T26H5.9	714.517	134.081	1294.95	9.65802	3.27173	0.000322239
WBGene00021703	Y48G9A.10	cpt-3	341.763	64.5105	619.016	9.59559	3.26237	0.00165474
WBGene00012500	Y26D4A.2	hpo-2	20.0805	3.79473	36.3662	9.58333	3.26053	0.0487653
WBGene00010898	M28.7	nphp-1	72.5743	13.914	131.235	9.43182	3.23754	0.0158073
WBGene00011524	T06D8.3	T06D8.3	137.401	26.5631	248.239	9.34524	3.22423	0.00756808
WBGene00001210	K11G9.4	egl-46	490.548	94.8683	886.228	9.34167	3.22368	0.000915039
WBGene00018645	F49F1.5a,F49F1.5b	F49F1.5	65.222	12.6491	117.795	9.3125	3.21917	0.0181252
WBGene00012271	W05B2.2	W05B2.2	32.4133	6.32456	58.5021	9.25	3.20945	0.033415
WBGene00006077	F57A10.1	str-9	25.8516	5.05964	46.6436	9.21875	3.20457	0.0408566
WBGene00018696	F52E1.8	pho-6	225.312	44.2719	406.353	9.17857	3.19827	0.00395776
WBGene00019906	R05G9R.1.2,R05G9R.1.1	R05G9R.1	32.0181	6.32456	57.7116	9.125	3.18982	0.0346205
WBGene00044900	R09B5.13	cnc-11	32.0181	6.32456	57.7116	9.125	3.18982	0.0346205
WBGene00009600	F40G12.5	F40G12.5	25.4563	5.05964	45.853	9.0625	3.17991	0.0426409
WBGene00008543	F07A5.4	F07A5.4	69.8073	13.914	125.701	9.03409	3.17538	0.0182274
WBGene00044212	Y68A4A.13	Y68A4A.13	399.554	79.6894	719.418	9.02778	3.17437	0.00159319
WBGene00002051	F52E10.5	ifa-3	748.195	149.26	1347.13	9.02542	3.17399	0.00040939
WBGene00002987	ZC64.4a,ZC64.4b,ZC64.4c	lim-4	62.8503	12.6491	113.051	8.9375	3.15987	0.0206357
WBGene00015597	C08E3.5	fbxa-162	62.8503	12.6491	113.051	8.9375	3.15987	0.0206357
WBGene00010318	F59B10.2	F59B10.2	25.0611	5.05964	45.0625	8.90625	3.15482	0.0445249
WBGene00020137	T01B10.5	T01B10.5	36.9986	7.58947	66.4078	8.75	3.12928	0.0333597
WBGene00018861	F55A4.10	cutl-21	48.9362	10.1193	87.7532	8.67188	3.11634	0.027268
WBGene00000521	C15C8.2a,C15C8.2b	cky-1	36.6034	7.58947	65.6173	8.64583	3.11201	0.0344342
WBGene00012070	T26H5.8.1,T26H5.8.2,T26H5.8.3,T26H5.8.4	T26H5.8	24.2705	5.05964	43.4813	8.59375	3.10329	0.0486201
WBGene00235093	C54F6.18	C54F6.18	24.2705	5.05964	43.4813	8.59375	3.10329	0.0486201
WBGene00001824	F13D11.2a,F13D11.2b	hbl-1	2474.25	517.349	4431.14	8.5651	3.09847	4.01518e-05
WBGene00008202	C49C3.12	clec-197	30.0416	6.32456	53.7587	8.5	3.08746	0.0415289
WBGene00003689	M02H5.1	nhr-99	83.9585	17.7088	150.208	8.48214	3.08443	0.0176222
WBGene00019285	K01A2.11d,K01A2.11c,K01A2.11a,K01A2.11b	cbn-1	83.5632	17.7088	149.418	8.4375	3.07682	0.0179456
WBGene00000782	F36D3.9	cpr-2	35.8128	7.58947	64.0361	8.4375	3.07682	0.0367135
WBGene00010311	F59B2.9	F59B2.9	77.3967	16.4438	138.35	8.41346	3.0727	0.019546
WBGene00012165	W01A8.3	cutl-6	29.6464	6.32456	52.9682	8.375	3.06609	0.043111
WBGene00019318	K02E10.4a,K02E10.4b	K02E10.4	333.699	72.0999	595.299	8.25658	3.04554	0.00314289
WBGene00017673	F21F3.3	icmt-1	146.255	31.6228	260.888	8.25	3.04439	0.0101558
WBGene00018646	F49F1.6a,F49F1.6b	mul-1	58.5021	12.6491	104.355	8.25	3.04439	0.0263331
WBGene00011596	T07G12.5a,T07G12.5b,T07G12.5c	T07G12.5	98.9002	21.5035	176.297	8.19853	3.03537	0.0161853
WBGene00015918	C17G10.6a,C17G10.6b	C17G10.6	52.3357	11.3842	93.2872	8.19444	3.03465	0.0292116
WBGene00007919	C34C6.7a,C34C6.7b	cup-16	1543.82	336.466	2751.18	8.17669	3.03152	0.000126874
WBGene00021371	Y37E11AR.4	nape-1	492.92	107.517	878.323	8.16912	3.03018	0.00165953
WBGene00021167	Y5H2B.5	cyp-32B1	236.222	51.8614	420.583	8.10976	3.01966	0.00569519
WBGene00001828	F40E10.1	hch-1	1177.4	260.572	2094.22	8.03701	3.00666	0.000260491
WBGene00020267	T05H4.4	T05H4.4	96.9238	21.5035	172.344	8.01471	3.00265	0.0175539
WBGene00015523	C06E1.8	ztf-30	51.1498	11.3842	90.9155	7.98611	2.99749	0.0314324
WBGene00011213	R10E8.8.1,R10E8.8.2	R10E8.8	249.187	55.6561	442.719	7.95455	2.99178	0.00564907
WBGene00044024	C35A5.11b,C35A5.11a	C35A5.11	101.904	22.7684	181.04	7.95139	2.99121	0.0170086
WBGene00023504	F26F2.8	F26F2.8	39.6075	8.85438	70.3607	7.94643	2.99031	0.0383182
WBGene00000220	K08F8.2	atf-2	650.639	145.465	1155.81	7.94565	2.99017	0.00107687
WBGene00017018	D1014.5	D1014.5	50.3593	11.3842	89.3343	7.84722	2.97218	0.0330229
WBGene00022415	Y102A11A.5	Y102A11A.5	134.16	30.3579	237.961	7.83854	2.97059	0.0130867
WBGene00008093	C44H4.1	lron-1	44.5881	10.1193	79.0569	7.8125	2.96578	0.0364223
WBGene00011948	T23F1.5	T23F1.5	33.4411	7.58947	59.2927	7.8125	2.96578	0.044758
WBGene00010723	K09E4.6	cpg-7	339.391	77.1596	601.623	7.79713	2.96294	0.00382936
WBGene00019310	K02E7.5	K02E7.5	88.7809	20.2386	157.323	7.77344	2.95855	0.0207706
WBGene00022419	Y102A11A.9a,Y102A11A.9c,Y102A11A.9d,Y102A11A.9b	Y102A11A.9	38.817	8.85438	68.7795	7.76786	2.95752	0.0406737
WBGene00012257	W04G3.3	lpr-4	247.448	56.921	437.975	7.69444	2.94382	0.00641796
WBGene00009620	F41E7.4	fip-5	955.957	220.095	1691.82	7.68678	2.94238	0.000544622
WBGene00020987	W03D8.5	W03D8.5	38.4217	8.85438	67.989	7.67857	2.94084	0.0419175
WBGene00019641	K10G6.4	K10G6.4	158.667	36.6824	280.652	7.65086	2.93562	0.0115717
WBGene00019839	R02F11.1	R02F11.1	169.024	39.2122	298.835	7.62097	2.92997	0.0108589
WBGene00004133	F57B9.9	abu-13	108.703	25.2982	192.108	7.59375	2.92481	0.0179924
WBGene00003092	Y22F5A.6	lys-3	38.0264	8.85438	67.1984	7.58929	2.92396	0.0432078
WBGene00020825	T26A8.2	tmem-231	38.0264	8.85438	67.1984	7.58929	2.92396	0.0432078
WBGene00023501	F11E6.11a.1,F11E6.11a.2,F11E6.11b	F11E6.11	54.154	12.6491	95.6589	7.5625	2.91886	0.0339075
WBGene00050899	T10C6.15a,T10C6.15c.1,T10C6.15c.2,T10C6.15c.3,T10C6.15c.4,T10C6.15b	T10C6.15	48.3828	11.3842	85.3815	7.5	2.90689	0.0374315
WBGene00013846	ZC84.1	ZC84.1	32.2552	7.58947	56.921	7.5	2.90689	0.0495956
WBGene00016659	C45B2.2	C45B2.2	149.734	35.4175	264.05	7.45536	2.89828	0.0133859
WBGene00006778	F58E6.10a,F58E6.10b,F58E6.10c,F58E6.10d,F58E6.10e	unc-42	192.346	45.5368	339.154	7.44792	2.89684	0.00997294
WBGene00015044	B0213.15a,B0213.15c,B0213.15b,B0213.15d	cyp-34A9	352.436	83.4841	621.388	7.44318	2.89592	0.00433375
WBGene00001067	F27C1.8	dpy-5	95.9751	22.7684	169.182	7.43056	2.89347	0.0216073
WBGene00018621	F48G7.10	F48G7.10	37.2358	8.85438	65.6173	7.41071	2.88961	0.045937
WBGene00044623	T23F2.1.1,T23F2.1.2	bus-8	143.567	34.1526	252.982	7.40741	2.88897	0.0143073
WBGene00018384	F43C11.7	F43C11.7	1830.96	436.394	3225.52	7.3913	2.88583	0.000176827
WBGene00009653	F43D9.1	F43D9.1	804.879	192.266	1417.49	7.37253	2.88216	0.000995662
WBGene00012176	W01C9.2	W01C9.2	206.497	49.3315	363.662	7.37179	2.88202	0.00943877
WBGene00001623	Y53C12A.2	glt-5	126.254	30.3579	222.15	7.31771	2.87139	0.0170412
WBGene00012255	W04G3.1a,W04G3.1b	lpr-6	412.835	99.928	725.743	7.26266	2.8605	0.00373668
WBGene00001065	EGAP7.1	dpy-3	1202.69	292.194	2113.19	7.23214	2.85442	0.000465264
WBGene00011677	T10B9.8	cyp-13A1	51.7823	12.6491	90.9155	7.1875	2.84549	0.0390933
WBGene00022517	ZC123.1	ZC123.1	103.169	25.2982	181.04	7.15625	2.8392	0.0222276
WBGene00006970	F28F9.1	zag-1	453.313	111.312	795.313	7.14489	2.83691	0.00344245
WBGene00004219	C45B2.7	ptr-4	385.403	94.8683	675.937	7.125	2.83289	0.00449578
WBGene00013147	Y53C12C.1	eyg-1	71.7046	17.7088	125.701	7.09821	2.82746	0.0315457
WBGene00006743	Y16B4A.1	unc-3	107.359	26.5631	188.156	7.08333	2.82443	0.0219748
WBGene00014089	ZK822.1	ZK822.1	386.43	96.1332	676.727	7.03947	2.81547	0.00469974
WBGene00010769	K11D2.2.1,K11D2.2.2,K11D2.2.3	asah-1	3726.11	928.445	6523.78	7.02657	2.81282	0.000124661
WBGene00009486	F36G9.7	F36G9.7	45.6159	11.3842	79.8475	7.01389	2.81021	0.0448317
WBGene00013135	Y53C10A.4	rga-2	584.468	146.73	1022.21	6.96659	2.80045	0.00248131
WBGene00077697	F58E6.13a,F58E6.13c,F58E6.13b,F58E6.13d	F58E6.13	45.2206	11.3842	79.0569	6.94444	2.79586	0.0460256
WBGene00044761	Y82E9BR.23b,Y82E9BR.23a	pals-19	60.1623	15.1789	105.146	6.92708	2.79225	0.0381553
WBGene00013962	ZK287.1a,ZK287.1b	ZK287.1	365.559	92.3385	638.78	6.91781	2.79032	0.00546917
WBGene00021643	Y47G6A.17	ccep-290	119.929	30.3579	209.501	6.90104	2.78681	0.0211587
WBGene00003885	Y41G9A.1	osm-5	49.8059	12.6491	86.9626	6.875	2.78136	0.0441343
WBGene00018865	F55A12.6	F55A12.6	49.8059	12.6491	86.9626	6.875	2.78136	0.0441343
WBGene00003516	C43E11.6a.1,C43E11.6b.1,C43E11.6b.2,C43E11.6c,C43E11.6d.1,C43E11.6d.2,C43E11.6a.2,C43E11.6a.3,C43E11.6e.1,C43E11.6e.2,C43E11.6e.3	nab-1	1936.9	493.315	3380.47	6.85256	2.77664	0.00026609
WBGene00019759	M03F4.6	M03F4.6	104.197	26.5631	181.831	6.84524	2.7751	0.024763
WBGene00009094	F23H12.5	F23H12.5	93.8406	24.0333	163.648	6.80921	2.76749	0.0276382
WBGene00010835	M03B6.3	M03B6.3	133.29	34.1526	232.427	6.80556	2.76671	0.0197936
WBGene00006651	R05H5.8	tts-2	128.309	32.8877	223.731	6.80288	2.76615	0.0205896
WBGene00004104	C14C11.8b.1,C14C11.8a,C14C11.8b.2	pqn-13	127.914	32.8877	222.941	6.77885	2.76104	0.0208596
WBGene00000695	F56D5.1	col-121	634.59	163.174	1106.01	6.7781	2.76088	0.00242234
WBGene00000641	K08C9.4	col-65	93.05	24.0333	162.067	6.74342	2.75348	0.0285462
WBGene00019272	H42K12.3.1,H42K12.3.2	H42K12.3	665.501	172.028	1158.97	6.73713	2.75213	0.00228168
WBGene00013897	ZC443.2	ZC443.2	53.6006	13.914	93.2872	6.70455	2.74514	0.0443783
WBGene00017582	F18G5.6	F18G5.6	2389.42	623.601	4155.23	6.66329	2.73623	0.000243687
WBGene00018547	F47C12.2	clec-78	764.006	199.856	1328.16	6.64557	2.73239	0.00187543
WBGene00008496	F01D5.6	F01D5.6	115.977	30.3579	201.595	6.64062	2.73132	0.0242836
WBGene00000096	C41G7.5a,C41G7.5b	ahr-1	52.81	13.914	91.7061	6.59091	2.72048	0.046493
WBGene00008376	D1054.9a,D1054.9b,D1054.9c,D1054.9d,D1054.9e,D1054.9f,D1054.9g,D1054.9h,D1054.9i	D1054.9	52.81	13.914	91.7061	6.59091	2.72048	0.046493
WBGene00004264	T05C12.10	qua-1	324.845	86.014	563.676	6.55331	2.71222	0.00793427
WBGene00018256	F41A4.1	cutl-28	448.806	118.902	778.711	6.5492	2.71132	0.00503375
WBGene00011838	T19C4.1	T19C4.1	391.016	103.723	678.309	6.53963	2.70921	0.00619363
WBGene00016133	C26B9.3	C26B9.3	257.488	68.3052	446.672	6.53935	2.70915	0.0107656
WBGene00017716	F22F4.1	F22F4.1	80.7171	21.5035	139.931	6.50735	2.70207	0.0352279
WBGene00017434	F13H8.1a,F13H8.1b	F13H8.1	132.737	35.4175	230.056	6.49554	2.69945	0.0226823
WBGene00020130	SSSD1.1	igcm-2	127.756	34.1526	221.359	6.48148	2.69632	0.0236771
WBGene00015339	C02E7.6	C02E7.6	89.8877	24.0333	155.742	6.48026	2.69605	0.032527
WBGene00000468	F43G9.11	ces-1	80.3219	21.5035	139.14	6.47059	2.6939	0.0358589
WBGene00003551	K04E7.3	nas-33	70.756	18.9737	122.538	6.45833	2.69116	0.039786
WBGene00003104	ZC13.4	mab-7	56.2095	15.1789	97.24	6.40625	2.67948	0.0474961
WBGene00010573	K04H4.2a.3,K04H4.2b.1,K04H4.2b.3,K04H4.2c.1,K04H4.2c.3,K04H4.2a.1,K04H4.2a.2,K04H4.2b.2,K04H4.2c.2	K04H4.2	327.296	88.5438	566.048	6.39286	2.67646	0.00861626
WBGene00219308	W06G6.20.1,W06G6.20.3,W06G6.20.2	W06G6.20	116.609	31.6228	201.595	6.375	2.67243	0.0269867
WBGene00001064	T14B4.6	dpy-2	1137.63	309.903	1965.36	6.34184	2.6649	0.00110817
WBGene00013898	ZC443.3	ZC443.3	1225.78	335.201	2116.35	6.31368	2.65848	0.000986728
WBGene00000213	W03G1.7a,W03G1.7b	asm-3	147.916	40.4772	255.354	6.30859	2.65732	0.0221859
WBGene00001429	ZC455.10	fkb-4	110.838	30.3579	191.318	6.30208	2.65583	0.0291343
WBGene00044068	ZK867.1c,ZK867.1d,ZK867.1b.1,ZK867.1b.2,ZK867.1a	syd-9	944.335	259.307	1629.36	6.28354	2.65158	0.00166291
WBGene00018418	F44E2.4	F44E2.4	353.464	97.3982	609.529	6.25812	2.64573	0.00843659
WBGene00001066	Y41E3.2	dpy-4	82.1402	22.7684	141.512	6.21528	2.63582	0.0388214
WBGene00000401	F59C12.1	cdh-9	77.1596	21.5035	132.816	6.17647	2.62678	0.041388
WBGene00021349	Y37E3.5a,Y37E3.5b,Y37E3.5c,Y37E3.5d	arl-13	90.1249	25.2982	154.952	6.125	2.61471	0.0373564
WBGene00019154	H04M03.4	glf-1	156.137	44.2719	268.003	6.05357	2.59779	0.0237385
WBGene00004998	F08F1.6	spp-13	80.1637	22.7684	137.559	6.04167	2.59495	0.0423605
WBGene00009895	F49E11.10a.1,F49E11.10a.2,F49E11.10b	scl-2	2275.02	650.164	3899.88	5.9983	2.58455	0.000517947
WBGene00011328	T01D3.3b.1,T01D3.3b.2,T01D3.3a	T01D3.3	180.882	51.8614	309.903	5.97561	2.57909	0.0213605
WBGene00017814	F26A10.2	F26A10.2	167.522	48.0666	286.977	5.97039	2.57783	0.0231005
WBGene00008389	D1086.2a,D1086.2b	D1086.2	105.699	30.3579	181.04	5.96354	2.57617	0.0350812
WBGene00006666	F20A1.7a,F20A1.7b,F20A1.7c	twk-11	100.719	29.093	172.344	5.92391	2.56655	0.037133
WBGene00020368	T08H4.3	ast-1	201.042	58.1859	343.898	5.91033	2.56324	0.0198564
WBGene00006681	F46A9.3b,F46A9.3a	twk-29	117.874	34.1526	201.595	5.90278	2.56139	0.0328758
WBGene00021095	W08F4.6	mlt-8	945.442	275.751	1615.13	5.85722	2.55022	0.00239438
WBGene00002039	T10H10.1	hum-6	485.093	141.67	828.517	5.84821	2.548	0.00718063
WBGene00001123	C43C3.3	dyf-7	246.737	72.0999	421.373	5.8443	2.54703	0.0165801
WBGene00006947	ZK1290.12	wrt-1	146.809	43.007	250.611	5.82721	2.5428	0.0280713
WBGene00020648	T21D12.7	T21D12.7	94.9474	27.828	162.067	5.82386	2.54198	0.040637
WBGene00006818	C30A5.7a,C30A5.7b	unc-86	327.533	96.1332	558.933	5.81414	2.53957	0.0122079
WBGene00020800	T25D10.2a,T25D10.2b	zig-10	103.327	30.3579	176.297	5.80729	2.53787	0.0382709
WBGene00015781	C14F11.6.2,C14F11.6.1	C14F11.6	584.468	172.028	996.908	5.79504	2.53482	0.00566591
WBGene00045457	F33H12.7	F33H12.7	119.692	35.4175	203.967	5.75893	2.5258	0.0346653
WBGene00001395	W08D2.4a,W08D2.4d.1,W08D2.4b.1,W08D2.4c,W08D2.4d.2,W08D2.4b.2	fat-3	4895.76	1453.38	8338.14	5.73705	2.52031	0.000492767
WBGene00017991	F32E10.3a,F32E10.3b,F32E10.3c,F32E10.3d	clec-180	204.283	60.7157	347.851	5.72917	2.51833	0.0215429
WBGene00020976	W03B1.7a,W03B1.7b,W03B1.7c	oac-51	89.1762	26.5631	151.789	5.71429	2.51457	0.0446982
WBGene00015934	C17H12.9	ceh-48	211.873	63.2456	360.5	5.7	2.51096	0.0211034
WBGene00017488	F15E6.8	dct-7	105.936	31.6228	180.25	5.7	2.51096	0.0393546
WBGene00010738	K10D3.4	K10D3.4	893.581	266.896	1520.26	5.69609	2.50997	0.00304719
WBGene00022283	Y74E4A.1b,Y74E4A.1a	lgc-27	312.433	93.6034	531.263	5.67568	2.50479	0.0140757
WBGene00044811	F12E12.11	F12E12.11	223.257	67.0403	379.473	5.66038	2.5009	0.020461
WBGene00044901	Y41G9A.10	Y41G9A.10	580.989	174.558	987.421	5.6567	2.49996	0.00635314
WBGene00000212	ZK455.4	asm-2	681.55	204.916	1158.18	5.65201	2.49876	0.00497365
WBGene00000039	C42D8.5a.2,C42D8.5b,C42D8.5a.1	acn-1	815.472	246.658	1384.29	5.61218	2.48856	0.00383049
WBGene00007957	C35C5.8a,C35C5.8b	C35C5.8	284.131	86.014	482.247	5.60662	2.48713	0.0163534
WBGene00007883	C33A12.4.2,C33A12.4.1	C33A12.4	212.505	64.5105	360.5	5.58824	2.48239	0.0223999
WBGene00007999	C38C6.6	tag-297	141.275	43.007	239.543	5.56985	2.47764	0.0329852
WBGene00019751	M03D4.4a,M03D4.4b	M03D4.4	364.769	111.312	618.225	5.55398	2.47352	0.0127017
WBGene00018304	F41G3.12	agr-1	252.034	77.1596	426.907	5.53279	2.46801	0.0194489
WBGene00019426	K06A1.3	cutl-16	755.31	231.479	1279.14	5.52596	2.46622	0.00467998
WBGene00004993	C28C12.5	spp-8	6991.56	2149.08	11834	5.50655	2.46115	0.000702653
WBGene00019779	M60.2.1,M60.2.2	endu-2	7590.57	2343.88	12837.3	5.47693	2.45337	0.000755882
WBGene00016022	C23H3.9b.1,C23H3.9b.2,C23H3.9b.3,C23H3.9d.1,C23H3.9d.2,C23H3.9e.1,C23H3.9e.2,C23H3.9e.3,C23H3.9e.4,C23H3.9e.5,C23H3.9e.6,C23H3.9c,C23H3.9a	C23H3.9	93.9987	29.093	158.904	5.46196	2.44942	0.0480196
WBGene00017340	F10D7.3	F10D7.3	551.422	170.763	932.081	5.45833	2.44846	0.00798977
WBGene00016332	C32F10.4	C32F10.4	1880.05	584.389	3175.72	5.43425	2.44208	0.00121447
WBGene00008605	F09B12.1a,F09B12.1b.1,F09B12.1b.2	mlt-9	109.573	34.1526	184.993	5.41667	2.43741	0.0437018
WBGene00008779	F14B4.1	F14B4.1	568.024	177.088	958.961	5.41518	2.43701	0.00792206
WBGene00016456	C35E7.4	C35E7.4	368.247	115.107	621.388	5.39835	2.43252	0.013958
WBGene00012783	Y43C5A.3	Y43C5A.3	764.876	240.333	1289.42	5.36513	2.42361	0.00527057
WBGene00017028	D1044.2c,D1044.2a,D1044.2b	dex-1	748.511	235.273	1261.75	5.3629	2.42301	0.00546346
WBGene00020554	T19A5.3a,T19A5.3b	T19A5.3	152.896	48.0666	257.726	5.36184	2.42273	0.0343088
WBGene00219950	F46A8.13	F46A8.13	361.686	113.842	609.529	5.35417	2.42066	0.0146897
WBGene00012032	T26C5.2	T26C5.2	116.372	36.6824	196.061	5.34483	2.41814	0.0431893
WBGene00043983	C39D10.11a,C39D10.11b	C39D10.11	559.328	177.088	941.568	5.31696	2.4106	0.00874856
WBGene00020016	R11G11.14	lipl-3	567.313	179.617	955.008	5.3169	2.41059	0.0085777
WBGene00000455	C10G8.6	ceh-34	531.184	168.233	894.134	5.31485	2.41003	0.00940618
WBGene00019212	H19M22.3a,H19M22.3b,H19M22.3c	zmp-2	134.95	43.007	226.893	5.27574	2.39937	0.0397859
WBGene00004773	F15C11.1	sem-4	190.448	60.7157	320.181	5.27344	2.39874	0.0297103
WBGene00017678	F21F8.4.1,F21F8.4.2	asp-12	856.898	275.751	1438.05	5.21502	2.38267	0.00504565
WBGene00019284	K01A2.10a,K01A2.10b.1,K01A2.10b.2	K01A2.10	251.164	80.9543	421.373	5.20508	2.37992	0.0238563
WBGene00009503	F37A8.5	F37A8.5	665.659	215.035	1116.28	5.19118	2.37606	0.00756677
WBGene00001716	T02E9.2a,T02E9.2b	grl-7	144.753	46.8017	242.705	5.18581	2.37457	0.0394154
WBGene00000928	M03A1.7.1,M03A1.7.2	dao-2	2067.58	671.668	3463.48	5.15654	2.3664	0.0014988
WBGene00017754	F23F12.8	F23F12.8	151.552	49.3315	253.773	5.14423	2.36296	0.0388345
WBGene00017309	F09F9.4	F09F9.4	302.709	98.6631	506.755	5.13622	2.36071	0.0206717
WBGene00012013	T25B9.7.1,T25B9.7.2	ugt-54	217.248	70.835	363.662	5.13393	2.36006	0.0286057
WBGene00011175	R09E10.5	R09E10.5	890.576	290.93	1490.22	5.12228	2.35679	0.0051837
WBGene00007973	C36B1.6a,C36B1.6b	C36B1.6	162.541	53.1263	271.956	5.11905	2.35588	0.0371753
WBGene00001069	F46C8.6	dpy-7	1140.79	373.149	1908.43	5.11441	2.35457	0.00355544
WBGene00006367	ZK1067.6a,ZK1067.6b.1,ZK1067.6b.2	sym-2	618.621	202.386	1034.86	5.11328	2.35425	0.00897687
WBGene00014057	ZK673.1a,ZK673.1b	ZK673.1	177.72	58.1859	297.254	5.1087	2.35295	0.0346873
WBGene00010893	M28.1	cutl-9	474.263	155.584	792.941	5.09654	2.34952	0.0128878
WBGene00008851	F15B9.8.1,F15B9.8.2	F15B9.8	412.361	135.345	689.377	5.09346	2.34865	0.0152232
WBGene00000170	C01G6.1a.3,C01G6.1a.1,C01G6.1a.2,C01G6.1b.1,C01G6.1b.2	aqp-2	5472.56	1797.44	9147.68	5.08929	2.34746	0.00110513
WBGene00001072	T14B4.7a,T14B4.7b,T14B4.7c	dpy-10	2534.72	833.576	4235.87	5.08156	2.34527	0.00136718
WBGene00000448	K12H4.1	pros-1	436.948	144.2	729.696	5.06031	2.33922	0.0145993
WBGene00022180	Y71H2AM.15a,Y71H2AM.15b	Y71H2AM.15	198.907	65.7754	332.039	5.04808	2.33573	0.0326033
WBGene00011763	T14B1.1.1,T14B1.1.2,T14B1.1.3	T14B1.1	258.832	86.014	431.651	5.01838	2.32722	0.026101
WBGene00018965	F56D2.3	F56D2.3	227.289	75.8947	378.683	4.98958	2.31892	0.0300025
WBGene00013080	Y51A2D.13a,Y51A2D.13b	Y51A2D.13	1494.41	500.905	2487.92	4.96686	2.31233	0.00280268
WBGene00001076	F54D8.1	dpy-17	12789	4288.05	21290	4.96497	2.31179	0.00203515
WBGene00017998	F33D4.6b,F33D4.6c,F33D4.6a	F33D4.6	301.207	101.193	501.221	4.95312	2.30834	0.0235201
WBGene00044079	C34E11.3a,C34E11.3b,C34E11.3c,C34E11.3d	tag-241	628.186	211.24	1045.13	4.9476	2.30673	0.0101242
WBGene00010540	K03H1.5	K03H1.5	468.808	158.114	779.501	4.93	2.30159	0.0148815
WBGene00012186	W01F3.3c,W01F3.3f,W01F3.3g,W01F3.3h,W01F3.3a,W01F3.3b,W01F3.3d,W01F3.3e	mlt-11	1583.04	535.057	2631.02	4.91726	2.29785	0.00274491
WBGene00022441	Y110A2AL.4a,Y110A2AL.4b	Y110A2AL.4	642.654	218.83	1066.48	4.87355	2.28497	0.0104724
WBGene00008760	F13E9.11a,F13E9.11b	F13E9.11	969.08	330.142	1608.02	4.87069	2.28413	0.00583715
WBGene00009041	F22B5.3	cut-3	166.81	56.921	276.699	4.86111	2.28129	0.042163
WBGene00022181	Y71H2AM.16	pho-9	442.719	151.789	733.648	4.83333	2.27302	0.0171358
WBGene00011727	T12A7.6.1,T12A7.6.2	T12A7.6	169.419	58.1859	280.652	4.82337	2.27004	0.0425788
WBGene00003093	F58B3.1	lys-4	4183.93	1449.59	6918.27	4.77258	2.25477	0.00167424
WBGene00008220	C50B6.7	C50B6.7	700.524	242.863	1158.18	4.76888	2.25365	0.0102377
WBGene00001075	H27M09.4	dpy-14	14013.9	4873.7	23154.2	4.75084	2.24818	0.00286814
WBGene00044607	K02A11.4	K02A11.4	176.85	61.9806	291.72	4.70663	2.2347	0.04414
WBGene00004048	K04B12.1	plx-2	342.712	120.167	565.257	4.70395	2.23387	0.0247203
WBGene00016422	C34G6.6a,C34G6.6b,C34G6.6c	noah-1	5414.45	1898.63	8930.27	4.70353	2.23374	0.00183291
WBGene00001725	Y65B4BR.6a,Y65B4BR.6b,Y65B4BR.6c	grl-16	173.056	60.7157	285.396	4.70052	2.23282	0.0450586
WBGene00015541	C06E7.4a,C06E7.4b	C06E7.4	1273.37	447.779	2098.96	4.6875	2.22882	0.00479511
WBGene00000469	ZK909.4	ces-2	1145.3	403.507	1887.09	4.67672	2.2255	0.0056238
WBGene00017381	F11D5.3a,F11D5.3b.1,F11D5.3b.2	svh-4	294.171	103.723	484.619	4.67226	2.22412	0.0292662
WBGene00017983	F32D1.3b,F32D1.3a,F32D1.3c	F32D1.3	184.677	65.7754	303.579	4.61538	2.20645	0.0451373
WBGene00003772	F20B10.1	nlr-1	435.129	155.584	714.675	4.5935	2.19959	0.0211343
WBGene00019279	K01A2.4a,K01A2.4b	K01A2.4	526.282	188.472	864.092	4.58473	2.19684	0.0172921
WBGene00022727	ZK381.5a,ZK381.5b	prkl-1	356.626	129.021	584.231	4.52819	2.17893	0.0271512
WBGene00006543	F21H11.3.2,F21H11.3.1	tbx-2	370.224	134.081	606.367	4.52241	2.17709	0.0263069
WBGene00018286	F41E6.5b.1,F41E6.5a,F41E6.5b.2	F41E6.5	906.388	328.877	1483.9	4.51202	2.17377	0.00926565
WBGene00007170	B0393.5	B0393.5	378.841	137.875	619.806	4.49541	2.16845	0.0262748
WBGene00000784	F44C4.3	cpr-4	15251.7	5568.14	24935.3	4.47822	2.16293	0.00434075
WBGene00012239	W04A8.4a.1,W04A8.4a.2,W04A8.4b	W04A8.4	7089.75	2590.54	11589	4.47357	2.16143	0.00266915
WBGene00044472	F56D6.10	dct-8	262.311	96.1332	428.489	4.45724	2.15615	0.0377222
WBGene00016866	C52B9.3a,C52B9.3b	coel-1	558.221	204.916	911.527	4.4483	2.15325	0.0182101
WBGene00000169	F32A5.5a,F32A5.5b.1,F32A5.5b.2	aqp-1	1166.88	430.07	1903.69	4.42647	2.14616	0.0072484
WBGene00002282	C44H4.2	let-4	493.473	182.147	804.8	4.4184	2.14352	0.0214309
WBGene00003681	Y15E3A.1a.1,Y15E3A.1a.2,Y15E3A.1a.3,Y15E3A.1a.4,Y15E3A.1b	nhr-91	398.921	147.995	649.848	4.39103	2.13456	0.0271674
WBGene00005018	F23H12.4a,F23H12.4b	sqt-3	9386.83	3484.83	15288.8	4.38725	2.13332	0.00341125
WBGene00016061	C24G6.6.3,C24G6.6.1,C24G6.6.2,C24G6.6.4	hpo-15	2847.08	1057.47	4636.69	4.38472	2.13248	0.00318276
WBGene00044292	F56D6.8	F56D6.8	333.383	125.226	541.54	4.32449	2.11253	0.0338135
WBGene00022781	ZK622.3a.1,ZK622.3b.2,ZK622.3d.1,ZK622.3d.2,ZK622.3d.3,ZK622.3d.4,ZK622.3d.5,ZK622.3a.3,ZK622.3d.7,ZK622.3a.2,ZK622.3b.1,ZK622.3d.6,ZK622.3c	pmt-1	22227.4	8404.07	36050.8	4.28968	2.10087	0.00819322
WBGene00000792	F11C7.4	crb-1	506.834	192.266	821.402	4.2722	2.09498	0.023681
WBGene00000650	ZK1248.2	col-74	393.229	149.26	637.199	4.26907	2.09392	0.0304234
WBGene00021415	Y38F2AL.1.1,Y38F2AL.1.2	nsy-4	775.865	294.724	1257.01	4.26502	2.09255	0.0146178
WBGene00015779	C14F11.2	lrch-1	326.031	123.961	528.1	4.2602	2.09092	0.0362483
WBGene00019855	R03H10.2	R03H10.2	355.835	135.345	576.325	4.25818	2.09024	0.0336167
WBGene00001366	C33D9.1b,C33D9.1c,C33D9.1d,C33D9.1a	exc-5	284.842	108.782	460.902	4.23692	2.08302	0.0413532
WBGene00009926	F52B11.3	noah-2	3818.37	1458.44	6178.3	4.23623	2.08278	0.00356755
WBGene00019832	R02F2.2	osg-1	370.066	141.67	598.461	4.22433	2.07872	0.0333548
WBGene00000516	T05A6.1	cki-1	705.346	270.691	1140	4.21145	2.07432	0.0173174
WBGene00008563	F07H5.13	F07H5.13	529.523	203.651	855.396	4.20031	2.0705	0.0241339
WBGene00015947	C18A11.1	C18A11.1	315.674	121.431	509.917	4.19922	2.07012	0.0390735
WBGene00002222	F20C5.2g,F20C5.2b,F20C5.2c,F20C5.2a,F20C5.2d,F20C5.2f	klp-11	628.582	242.863	1014.3	4.17643	2.06227	0.0204787
WBGene00044728	Y53F4B.45	Y53F4B.45	8197.49	3171.13	13223.9	4.17007	2.06007	0.00431357
WBGene00009304	F32A7.3a.2,F32A7.3b.2,F32A7.3c.2,F32A7.3a.1,F32A7.3b.1,F32A7.3c.1	eva-1	290.692	112.577	468.808	4.16433	2.05808	0.0429701
WBGene00006366	C44H4.3	sym-1	4150.09	1625.41	6674.78	4.10652	2.03792	0.00424861
WBGene00001475	F15B9.7a,F15B9.7b,F15B9.7c	fmi-1	710.327	278.28	1142.37	4.10511	2.03742	0.0191186
WBGene00001476	K08C7.2.1,K08C7.2.2,K08C7.2.3,K08C7.2.4	fmo-1	448.016	175.823	720.209	4.09622	2.03429	0.0312242
WBGene00008886	F16C3.2	F16C3.2	492.288	194.796	789.779	4.05438	2.01948	0.0296594
WBGene00012261	W04G3.8	lpr-3	916.744	363.029	1470.46	4.05052	2.01811	0.0150045
WBGene00021121	W09G12.7	W09G12.7	630.4	250.452	1010.35	4.03409	2.01224	0.0234604
WBGene00017571	F18E9.5b,F18E9.5a	jmjd-3.1	702.658	279.545	1125.77	4.02715	2.00976	0.0209599
WBGene00013145	Y53C12B.6	cutl-2	957.063	382.003	1532.12	4.01076	2.00388	0.0149092
