# Supplementary material for: Nonpathogenic Cutibacterium acnes Confers Host Resistance against Staphylococcus aureus
Source: Microbiol Spectr. 2021 Oct 27;9(2):e00562-21. doi: 10.1128/Spectrum.00562-21 (PMC8549750; doi:10.1128/Spectrum.00562-21)
Supplement: SUPPLEMENTAL FILE 2 — Supplemental material. Download SPECTRUM00562-21_Supp_2_seq10.xlsx, XLSX file, 0.03 MB [file spectrum00562-21_supp_2_seq10.xlsx]

## Sheet: gene-OP_new-HM_555_DESeq
Supplemental Table S2. Genes upregulated in HM-555-fed animals
GeneID	TranscriptID	GeneName	baseMean	baseMeanA	baseMeanB	foldChange	log2FoldChange	pval
WBGene00000748	C35B8.1	col-175	113.198	0	226.397	Inf	Inf	2.0884e-09
WBGene00000626	K09H9.3	col-49	89.4741	0	178.948	Inf	Inf	2.17368e-08
WBGene00013493	Y70C5C.2	clec-9	85.7461	0	171.492	Inf	Inf	3.2437e-08
WBGene00016660	C45B2.3	C45B2.3	84.7293	0	169.459	Inf	Inf	3.62427e-08
WBGene00189950	C39B5.14.1,C39B5.14.2	C39B5.14	65.411	0	130.822	Inf	Inf	3.46722e-07
WBGene00005016	B0491.2.1,B0491.2.2,B0491.2.3	sqt-1	44.7371	0	89.4741	Inf	Inf	5.7127e-06
WBGene00044242	C54C8.12	C54C8.12	18.3015	0	36.6031	Inf	Inf	0.000867404
WBGene00008295	C54C8.9	nlp-39	17.6237	0	35.2474	Inf	Inf	0.00103463
WBGene00021581	Y46C8AL.3	clec-70	14.9124	0	29.8247	Inf	Inf	0.00219188
WBGene00011254	R12G8.1	R12G8.1	11.8621	0	23.7242	Inf	Inf	0.00568066
WBGene00013607	Y102A5B.1	clec-27	11.5232	0	23.0464	Inf	Inf	0.00636684
WBGene00021862	Y54F10BM.7	fbxa-48	11.5232	0	23.0464	Inf	Inf	0.00636684
WBGene00003057	ZK836.1	lon-3	11.1843	0	22.3685	Inf	Inf	0.00714816
WBGene00017092	E02C12.6	E02C12.6	10.8454	0	21.6907	Inf	Inf	0.00803943
WBGene00017650	F21A9.1	F21A9.1	10.1675	0	20.335	Inf	Inf	0.0102244
WBGene00021793	Y52D5A.2	Y52D5A.2	9.8286	0	19.6572	Inf	Inf	0.0115625
WBGene00000555	R09B5.2	cnc-1	9.15076	0	18.3015	Inf	Inf	0.0148727
WBGene00044109	K02E11.10.3,K02E11.10.2,K02E11.10.1	K02E11.10	9.15076	0	18.3015	Inf	Inf	0.0148727
WBGene00017616	F20A1.4	F20A1.4	8.81185	0	17.6237	Inf	Inf	0.0169182
WBGene00017502	F16B3.2	F16B3.2	8.47293	0	16.9459	Inf	Inf	0.0192845
WBGene00195179	F48C1.11	F48C1.11	8.47293	0	16.9459	Inf	Inf	0.0192845
WBGene00000525	T05A10.2	clc-4	7.7951	0	15.5902	Inf	Inf	0.0252158
WBGene00009428	F35E12.4	F35E12.4	7.7951	0	15.5902	Inf	Inf	0.0252158
WBGene00022982	F09E10.10	F09E10.10	7.7951	0	15.5902	Inf	Inf	0.0252158
WBGene00012069	T26H5.4a,T26H5.4b	T26H5.4	7.45618	0	14.9124	Inf	Inf	0.0289287
WBGene00012312	W06G6.10	W06G6.10	7.45618	0	14.9124	Inf	Inf	0.0289287
WBGene00001756	F11G11.1	gst-8	7.11726	0	14.2345	Inf	Inf	0.0332635
WBGene00004974	F25H8.7	spe-29	6.77834	0	13.5567	Inf	Inf	0.0383366
WBGene00010182	F57A8.7	F57A8.7	6.77834	0	13.5567	Inf	Inf	0.0383366
WBGene00011536	T06E4.9	T06E4.9	6.77834	0	13.5567	Inf	Inf	0.0383366
WBGene00194801	Y6G8.16	Y6G8.16	6.77834	0	13.5567	Inf	Inf	0.0383366
WBGene00007670	C18D1.4	stg-1	6.43943	0	12.8789	Inf	Inf	0.0442886
WBGene00014979	ZC47.11	ZC47.11	6.43943	0	12.8789	Inf	Inf	0.0442886
WBGene00021859	Y54F10BM.4	fbxa-39	6.43943	0	12.8789	Inf	Inf	0.0442886
WBGene00202157	EGAP3.4	EGAP3.4	6.43943	0	12.8789	Inf	Inf	0.0442886
WBGene00016670	C45G7.3	ilys-3	1261.57	2.95057	2520.19	854.135	9.73832	3.4843e-26
WBGene00022040	Y65B4BR.1	Y65B4BR.1	3839.19	23.6046	7654.78	324.292	8.34115	6.39089e-30
WBGene00016669	C45G7.2	ilys-2	10523	64.9126	20981	323.219	8.33637	4.89242e-28
WBGene00000649	F11G11.12	col-73	159.69	1.47529	317.904	215.486	7.75145	4.07204e-10
WBGene00013900	ZC443.5	ugt-18	955.428	8.85172	1902	214.874	7.74735	1.32159e-20
WBGene00003099	F17E9.11	lys-10	569.281	5.90115	1132.66	191.939	7.58451	1.22095e-16
WBGene00014046	ZK666.6	clec-60	668.026	8.85172	1327.2	149.937	7.22821	4.56629e-17
WBGene00022256	Y73B6BL.37	Y73B6BL.37	89.8729	1.47529	178.27	120.838	6.91693	1.66537e-07
WBGene00020700	T22F3.11	T22F3.11	928.334	17.7034	1838.96	103.876	6.69872	5.78836e-18
WBGene00010062	F54F3.3	lipl-1	2269.61	47.2092	4492.01	95.1512	6.57215	2.99264e-22
WBGene00016017	C23G10.11.1,C23G10.11.2	C23G10.11	130.603	2.95057	258.255	87.527	6.45166	1.91671e-08
WBGene00000372	T10B9.10	cyp-13A7	62.0817	1.47529	122.688	83.1622	6.37786	3.83571e-06
WBGene00003879	F57H12.3	ora-1	496.434	14.7529	978.115	66.3	6.05094	4.72171e-13
WBGene00011801	T16G1.7	T16G1.7	653.652	22.1293	1285.17	58.0757	5.85986	7.04647e-14
WBGene00017205	F07C4.12a,F07C4.12b	F07C4.12	39.0353	1.47529	76.5953	51.9189	5.69819	9.09239e-05
WBGene00021072	W07B8.4a,W07B8.4b	W07B8.4	36.6629	1.47529	71.8504	48.7027	5.60593	0.00013259
WBGene00004394	Y57A10A.11	rol-1	71.2922	2.95057	139.634	47.3243	5.56451	5.39588e-06
WBGene00003763	Y43F8C.1	nlp-25	34.2904	1.47529	67.1056	45.4865	5.50737	0.000196075
WBGene00015042	B0213.12	cyp-34A7	100.838	4.42586	197.25	44.5676	5.47792	8.64452e-07
WBGene00009903	F49E12.10	F49E12.10	100.16	4.42586	195.894	44.2613	5.46797	9.20125e-07
WBGene00019699	M01D1.2a,M01D1.2b	math-34	188.119	8.85172	367.386	41.5045	5.3752	2.2788e-08
WBGene00017378	F11C7.6a,F11C7.6b	F11C7.6	27.5121	1.47529	53.5489	36.2973	5.18179	0.000658794
WBGene00019472	K07C6.4	cyp-35B1	98.1863	5.90115	190.471	32.277	5.01244	3.03784e-06
WBGene00016786	C49G7.8	cyp-35A4	24.4618	1.47529	47.4484	32.1622	5.00729	0.00120325
WBGene00021601	Y46H3A.5a,Y46H3A.5b.1,Y46H3A.5b.2	Y46H3A.5	23.1062	1.47529	44.7371	30.3243	4.9224	0.00159499
WBGene00003094	F58B3.2	lys-5	110.108	7.37643	212.84	28.8541	4.8507	2.5826e-06
WBGene00010446	K01A6.4	K01A6.4	21.7505	1.47529	42.0257	28.4865	4.83221	0.00213517
WBGene00001074	F30B5.1	dpy-13	106.719	7.37643	206.062	27.9351	4.80401	3.44168e-06
WBGene00000781	C52E4.1	cpr-1	83422.4	5793.45	161051	27.7989	4.79695	8.82675e-06
WBGene00016281	C31B8.4	pals-32	41.8064	2.95057	80.6623	27.3378	4.77283	0.000224253
WBGene00044772	T23E7.6	T23E7.6	202.593	14.7529	390.433	26.4649	4.72601	1.5694e-07
WBGene00001158	F01G10.3a,F01G10.3b	ech-9	904.729	70.8138	1738.65	24.5524	4.61779	1.50829e-11
WBGene00017233	F07G11.9	lmd-4	37.0616	2.95057	71.1726	24.1216	4.59225	0.000457383
WBGene00011187	R10D12.6	R10D12.6	18.3613	1.47529	35.2474	23.8919	4.57845	0.00465237
WBGene00170809	F44C4.8	21ur-14330	17.6835	1.47529	33.8917	22.973	4.52187	0.00548956
WBGene00019021	F57H12.6.2,F57H12.6.1	F57H12.6	774.007	64.9126	1483.1	22.8477	4.51397	1.05202e-10
WBGene00018601	F48C1.9	F48C1.9	50.3392	4.42586	96.2525	21.7477	4.44279	0.000200579
WBGene00011798	T16G1.4	T16G1.4	116.667	10.327	223.008	21.5946	4.4326	6.74641e-06
WBGene00206536	C14A6.16	C14A6.16	16.6668	1.47529	31.8582	21.5946	4.4326	0.00708478
WBGene00000743	T10E10.6	col-170	16.3278	1.47529	31.1804	21.1351	4.40157	0.00772856
WBGene00004397	T01B7.7.1,T01B7.7.2	rol-6	15.9889	1.47529	30.5025	20.6757	4.36986	0.00843941
WBGene00014049	ZK666.11b,ZK666.11a	ZK666.11	15.65	1.47529	29.8247	20.2162	4.33744	0.00922528
WBGene00018706	F52F10.2	F52F10.2	14.9722	1.47529	28.469	19.2973	4.27033	0.0110593
WBGene00008597	F08H9.9	clec-55	29.6054	2.95057	56.2603	19.0676	4.25305	0.00156288
WBGene00044181	F09C6.11b,F09C6.11a	F09C6.11	14.6332	1.47529	27.7912	18.8378	4.23556	0.0121293
WBGene00018731	F53A9.8	F53A9.8	7077.59	718.465	13436.7	18.702	4.22512	3.34252e-12
WBGene00010469	K01D12.10	K01D12.10	13.9554	1.47529	26.4355	17.9189	4.16341	0.0146419
WBGene00000639	ZK265.2	col-63	96.6711	10.327	183.015	17.722	4.14747	3.5018e-05
WBGene00000606	F11G11.10.1,F11G11.10.2	col-17	27.233	2.95057	51.5154	17.4595	4.12594	0.00239367
WBGene00201054	C29A12.19	C29A12.19	13.6165	1.47529	25.7577	17.4595	4.12594	0.0161168
WBGene00016795	C49H3.12a,C49H3.12b	C49H3.12	26.2162	2.95057	49.4819	16.7703	4.06783	0.00289162
WBGene00000213	W03G1.7a,W03G1.7b	asm-3	417.765	47.2092	788.321	16.6985	4.06164	8.55288e-08
WBGene00011534	T06E4.7	T06E4.7	12.5997	1.47529	23.7242	16.0811	4.00729	0.0216636
WBGene00011929	T22G5.1	T22G5.1	12.5997	1.47529	23.7242	16.0811	4.00729	0.0216636
WBGene00014759	F46A8.1	F46A8.1	12.5997	1.47529	23.7242	16.0811	4.00729	0.0216636
WBGene00007203	B0564.3.1,B0564.3.2	best-1	546.594	64.9126	1028.27	15.8409	3.98558	3.31826e-08
WBGene00020741	T23F4.3	dlhd-1	96.731	11.8023	181.66	15.3919	3.9441	6.41163e-05
WBGene00013957	ZK265.5	sre-23	11.9219	1.47529	22.3685	15.1622	3.9224	0.0265619
WBGene00015453	C04G6.2	C04G6.2	11.9219	1.47529	22.3685	15.1622	3.9224	0.0265619
WBGene00003093	F58B3.1	lys-4	13596.8	1690.68	25502.8	15.0844	3.91498	1.03552e-09
WBGene00000212	ZK455.4	asm-2	1914.4	238.996	3589.81	15.0204	3.90885	6.32039e-11
WBGene00009859	F49A5.7	clec-33	11.583	1.47529	21.6907	14.7027	3.87801	0.0294694
WBGene00011321	T01C3.4	fil-1	277.653	35.4069	519.899	14.6836	3.87613	1.46339e-06
WBGene00019689	K12H6.9	K12H6.9	11.2441	1.47529	21.0129	14.2432	3.83221	0.0327384
WBGene00016187	C28G1.2	C28G1.2	21.8103	2.95057	40.6701	13.7838	3.7849	0.00689968
WBGene00014173	ZK970.7	ZK970.7	518.025	70.8138	965.236	13.6306	3.76878	1.65871e-07
WBGene00000755	R09A8.4	col-182	10.5662	1.47529	19.6572	13.3243	3.73599	0.0405678
WBGene00003529	K09C8.3a,K09C8.3b	nas-10	10.5662	1.47529	19.6572	13.3243	3.73599	0.0405678
WBGene00017573	F18E9.7a,F18E9.7b	F18E9.7	10.5662	1.47529	19.6572	13.3243	3.73599	0.0405678
WBGene00011674	T10B9.4	cyp-13A8	41.9261	5.90115	77.951	13.2095	3.7235	0.0014493
WBGene00009877	F49C12.7a,F49C12.7c.1,F49C12.7c.2,F49C12.7b	F49C12.7	1812.09	256.7	3367.48	13.1184	3.71352	4.61895e-10
WBGene00019565	K09D9.2	cyp-35A3	20.7936	2.95057	38.6366	13.0946	3.7109	0.00854609
WBGene00009854	F49A5.2	clec-31	82.8353	11.8023	153.868	13.0372	3.70456	0.000218183
WBGene00011379	T02E1.7	T02E1.7	10.2273	1.47529	18.9794	12.8649	3.68536	0.0452516
WBGene00015600	C08E3.8	fbxa-165	10.2273	1.47529	18.9794	12.8649	3.68536	0.0452516
WBGene00018343	F42A10.7	F42A10.7	539.337	78.1902	1000.48	12.7955	3.67757	2.392e-07
WBGene00044719	K03H6.7	clec-172	100.918	14.7529	187.082	12.6811	3.66461	0.000131994
WBGene00009236	F28H7.2	F28H7.2	58.9915	8.85172	109.131	12.3288	3.62396	0.000730507
WBGene00020326	T07H3.3	math-38	359.093	54.5856	663.6	12.157	3.60372	2.05601e-06
WBGene00009778	F46C5.1	F46C5.1	140.87	22.1293	259.611	11.7315	3.55232	6.75223e-05
WBGene00008220	C50B6.7	C50B6.7	1774.87	283.255	3266.48	11.532	3.52757	2.60531e-09
WBGene00009773	F46B6.8	lipl-2	1790.42	290.631	3290.21	11.3209	3.50092	3.19399e-09
WBGene00001067	F27C1.8	dpy-5	160.368	26.5552	294.18	11.0781	3.46964	6.16206e-05
WBGene00044811	F12E12.11	F12E12.11	468.164	78.1902	858.138	10.975	3.45615	1.64526e-06
WBGene00235133	T26H5.14	T26H5.14	52.2132	8.85172	95.5746	10.7973	3.4326	0.00157227
WBGene00016926	C54F6.8	nhr-171	17.4044	2.95057	31.8582	10.7973	3.4326	0.0182131
WBGene00004987	T08A9.12	spp-2	3386.98	581.263	6192.69	10.6539	3.4133	2.43031e-09
WBGene00008810	F14F7.3	cyp-13A12	103.071	17.7034	188.438	10.6441	3.41199	0.000277822
WBGene00000729	F57B7.3	col-156	33.4531	5.90115	61.0051	10.3378	3.36986	0.00491034
WBGene00010831	M02G9.2	M02G9.2	16.7266	2.95057	30.5025	10.3378	3.36986	0.0213792
WBGene00018295	F41E6.14	oac-29	32.7753	5.90115	59.6494	10.1081	3.33744	0.00544854
WBGene00011673	T10B9.3	cyp-13A6	32.0975	5.90115	58.2938	9.87838	3.30427	0.00605229
WBGene00010790	K12G11.3	sodh-1	8107.1	1492.99	14721.2	9.86022	3.30162	2.35827e-08
WBGene00021167	Y5H2B.5	cyp-32B1	328.152	60.4868	595.816	9.85036	3.30018	1.36519e-05
WBGene00019970	R08F11.7	R08F11.7	15.7098	2.95057	28.469	9.64865	3.27033	0.0273599
WBGene00010769	K11D2.2.1,K11D2.2.2,K11D2.2.3	asah-1	5726.86	1082.86	10370.9	9.57729	3.25962	1.56139e-08
WBGene00003689	M02H5.1	nhr-99	108.952	20.654	197.25	9.55019	3.25553	0.000398671
WBGene00001066	Y41E3.2	dpy-4	137.321	26.5552	248.087	9.34234	3.22378	0.000242357
WBGene00003536	K03B8.2	nas-17	22.8869	4.42586	41.3479	9.34234	3.22378	0.0137798
WBGene00008231	C50F4.3	tag-329	15.032	2.95057	27.1134	9.18919	3.19994	0.032392
WBGene00018097	F36F12.6	clec-208	15.032	2.95057	27.1134	9.18919	3.19994	0.032392
WBGene00000711	C52D10.13	col-138	252.493	50.1597	454.827	9.06757	3.18072	5.41177e-05
WBGene00015597	C08E3.5	fbxa-162	74.1431	14.7529	133.533	9.05135	3.17813	0.00131721
WBGene00019885	R05D8.7	R05D8.7	220.735	44.2586	397.211	8.97477	3.16588	8.45282e-05
WBGene00019184	H10E21.4	H10E21.4	14.6931	2.95057	26.4355	8.95946	3.16341	0.0352938
WBGene00009226	F28G4.1	cyp-37B1	345.117	69.3385	620.896	8.95457	3.16262	2.33446e-05
WBGene00044379	F40H7.12	F40H7.12	211.185	42.7833	379.587	8.87232	3.14931	0.000102523
WBGene00000452	C33D12.1	ceh-31	14.0152	2.95057	25.0799	8.5	3.08746	0.0420208
WBGene00009675	F44A6.3	F44A6.3	14.0152	2.95057	25.0799	8.5	3.08746	0.0420208
WBGene00000694	Y11D7A.11	col-120	76.5753	16.2282	136.923	8.43735	3.07679	0.00162608
WBGene00044383	T05A7.11	T05A7.11	20.8534	4.42586	37.2809	8.42342	3.07441	0.0205848
WBGene00015045	B0213.16	cyp-34A10	41.0289	8.85172	73.2061	8.27027	3.04793	0.00618299
WBGene00000689	Y42H9B.1	col-115	13.6763	2.95057	24.402	8.27027	3.04793	0.0459184
WBGene00000252	F59E12.12	bli-2	26.6748	5.90115	47.4484	8.04054	3.00729	0.0146511
WBGene00000653	M195.1	col-77	265.731	59.0115	472.451	8.00608	3.0011	0.000106822
WBGene00008277	C53B4.8	mltn-12	19.8366	4.42586	35.2474	7.96396	2.99349	0.0253428
WBGene00044244	F26D10.13	F26D10.13	51.655	11.8023	91.5076	7.75338	2.95483	0.00497015
WBGene00008167	C48B4.1	acox-1.5	2157.25	494.221	3820.27	7.72989	2.95045	2.26841e-07
WBGene00008202	C49C3.12	clec-197	31.4794	7.37643	55.5824	7.53514	2.91363	0.0129805
WBGene00011699	T10H4.11	cyp-34A2	187.86	44.2586	331.461	7.48919	2.90481	0.000378762
WBGene00011042	R05H10.1	R05H10.1	24.9802	5.90115	44.0592	7.46622	2.90038	0.0196606
WBGene00011800	T16G1.6	T16G1.6	67.7635	16.2282	119.299	7.35135	2.87801	0.0036276
WBGene00000412	F35E8.11	cdr-1	24.6413	5.90115	43.3814	7.35135	2.87801	0.0208756
WBGene00022321	Y82E9BL.4	fbxa-25	24.6413	5.90115	43.3814	7.35135	2.87801	0.0208756
WBGene00194985	Y25C1A.14	Y25C1A.14	134.51	32.4563	236.564	7.2887	2.86566	0.000922288
WBGene00021641	Y47G6A.15	Y47G6A.15	116.029	28.0304	204.028	7.27881	2.8637	0.00126993
WBGene00015052	B0218.8	clec-52	634.234	153.43	1115.04	7.26741	2.86144	1.85442e-05
WBGene00000663	W05G11.3.1,W05G11.3.2	col-88	91.388	22.1293	160.647	7.25946	2.85986	0.0021044
WBGene00022487	Y119D3B.9	fbxa-21	30.4627	7.37643	53.5489	7.25946	2.85986	0.0151623
WBGene00077490	M03A1.8	M03A1.8	115.69	28.0304	203.35	7.25462	2.8589	0.00129839
WBGene00018803	F54D10.2	fbxa-24	1173.01	284.73	2061.29	7.23946	2.85588	2.49861e-06
WBGene00172590	F09E8.10	21ur-15089	18.142	4.42586	31.8582	7.1982	2.84764	0.0362627
WBGene00044900	R09B5.13	cnc-11	29.7848	7.37643	52.1932	7.07568	2.82287	0.0168398
WBGene00009486	F36G9.7	F36G9.7	53.0704	13.2776	92.8633	6.99399	2.80612	0.00676012
WBGene00219308	W06G6.20.1,W06G6.20.3,W06G6.20.2	W06G6.20	146.891	36.8822	256.899	6.96541	2.80021	0.000968473
WBGene00219586	F28F8.13	linc-108	29.107	7.37643	50.8376	6.89189	2.7849	0.0187238
WBGene00044206	T26H5.9a,T26H5.9b	T26H5.9	614.357	156.38	1072.33	6.85722	2.77762	3.36024e-05
WBGene00044783	T26H5.10	T26H5.10	63.3576	16.2282	110.487	6.80835	2.76731	0.00549066
WBGene00010184	F57A10.2	F57A10.2	17.1253	4.42586	29.8247	6.73874	2.75248	0.0452995
WBGene00010885	M7.9	M7.9	22.6078	5.90115	39.3144	6.66216	2.73599	0.0301708
WBGene00017867	F27E11.1a,F27E11.1b	slc-28.1	61.663	16.2282	107.098	6.59951	2.72236	0.00645684
WBGene00045242	C05B5.11	C05B5.11	16.7864	4.42586	29.1469	6.58559	2.71931	0.0488516
WBGene00000641	K08C9.4	col-65	106.201	28.0304	184.371	6.57752	2.71754	0.00244185
WBGene00119204	ZC116.5	ZC116.5	38.7163	10.327	67.1056	6.49807	2.70001	0.0142112
WBGene00001391	K01A2.2a,K01A2.2c,K01A2.2d,K01A2.2b	far-7	308.714	82.6161	534.811	6.47346	2.69454	0.000304026
WBGene00001623	Y53C12A.2	glt-5	132.257	35.4069	229.108	6.47072	2.69393	0.00174029
WBGene00021978	Y58A7A.4	Y58A7A.4	21.591	5.90115	37.2809	6.31757	2.65937	0.036481
WBGene00006650	F09E10.11a,F09E10.11b	tts-1	3857.3	1063.68	6650.91	6.25273	2.64449	2.08843e-06
WBGene00019156	H04M03.12a,H04M03.12b	H04M03.12	31.8782	8.85172	54.9046	6.2027	2.6329	0.0216529
WBGene00020137	T01B10.5	T01B10.5	31.8782	8.85172	54.9046	6.2027	2.6329	0.0216529
WBGene00018384	F43C11.7	F43C11.7	1806.39	508.974	3103.8	6.09816	2.60837	5.02512e-06
WBGene00000429	C27A12.5	ceh-2	20.9132	5.90115	35.9252	6.08784	2.60593	0.0414989
WBGene00014466	MTCE.24	MTCE.24	20.9132	5.90115	35.9252	6.08784	2.60593	0.0414989
WBGene00017673	F21F3.3	icmt-1	130.623	36.8822	224.363	6.08324	2.60484	0.00241741
WBGene00019368	K03H6.2a,K03H6.2c,K03H6.2b	K03H6.2	1349.47	382.099	2316.84	6.06345	2.60014	1.05204e-05
WBGene00015340	C02E7.7	C02E7.7	31.2003	8.85172	53.5489	6.04955	2.59683	0.0239049
WBGene00000986	R08H2.1.1,R08H2.1.2	dhs-23	62.0617	17.7034	106.42	6.01126	2.58767	0.0090072
WBGene00007957	C35C5.8a,C35C5.8b	C35C5.8	349.763	100.319	599.206	5.97297	2.57845	0.000397489
WBGene00020826	T26A8.3	T26A8.3	20.5743	5.90115	35.2474	5.97297	2.57845	0.0442921
WBGene00010662	K08E3.2	K08E3.2	35.6661	10.327	61.0051	5.90734	2.56251	0.0212017
WBGene00004997	T22G5.7	spp-12	29.1668	8.85172	49.4819	5.59009	2.48287	0.0323539
WBGene00017678	F21F8.4.1,F21F8.4.2	asp-12	1050.8	321.612	1779.99	5.53459	2.46848	4.94229e-05
WBGene00015044	B0213.15a,B0213.15c,B0213.15b,B0213.15d	cyp-34A9	317.785	97.3689	538.201	5.52744	2.46661	0.000806894
WBGene00010931	M162.5	M162.5	43.2418	13.2776	73.2061	5.51351	2.46297	0.0201359
WBGene00018906	F55G1.13	egas-4	24.0232	7.37643	40.6701	5.51351	2.46297	0.0431356
WBGene00020033	R12E2.7.1,R12E2.7.2	R12E2.7	24.0232	7.37643	40.6701	5.51351	2.46297	0.0431356
WBGene00006611	C23H3.7	tre-5	338.758	104.745	572.77	5.46821	2.45107	0.000765007
WBGene00195875	F11C7.8	F11C7.8	23.6843	7.37643	39.9922	5.42162	2.43872	0.0457253
WBGene00043983	C39D10.11a,C39D10.11b	C39D10.11	660.45	206.54	1114.36	5.39537	2.43172	0.00019995
WBGene00001395	W08D2.4a,W08D2.4d.1,W08D2.4b.1,W08D2.4c,W08D2.4d.2,W08D2.4b.2	fat-3	5412.43	1695.1	9129.75	5.38595	2.4292	1.41765e-05
WBGene00011596	T07G12.5a,T07G12.5b,T07G12.5c	T07G12.5	79.3066	25.0799	133.533	5.32432	2.4126	0.00986761
WBGene00011578	T07D4.1	npr-20	65.2316	20.654	109.809	5.3166	2.4105	0.0131455
WBGene00001477	K08C7.5	fmo-2	176.476	56.0609	296.891	5.29587	2.40487	0.002928
WBGene00020248	T05C1.1	T05C1.1	46.3519	14.7529	77.951	5.28378	2.40157	0.0210669
WBGene00011677	T10B9.8	cyp-13A1	46.013	14.7529	77.2731	5.23784	2.38897	0.0218649
WBGene00006636	T14B4.4a.1,T14B4.4a.2,T14B4.4a.3,T14B4.4b.1,T14B4.4b.2	tsp-10	128.091	41.308	214.874	5.20174	2.37899	0.00530657
WBGene00015400	C03G6.15	cyp-35A2	656.283	212.441	1100.13	5.17849	2.37253	0.000281718
WBGene00045457	F33H12.7	F33H12.7	127.413	41.308	213.518	5.16892	2.36986	0.00551129
WBGene00004993	C28C12.5	spp-8	7490.69	2506.51	12474.9	4.97698	2.31527	4.79031e-05
WBGene00013388	Y62F5A.10	Y62F5A.10	96.5515	32.4563	160.647	4.94963	2.30732	0.0100122
WBGene00015483	C05D11.5	C05D11.5	199.662	67.8632	331.461	4.88425	2.28814	0.00370919
WBGene00189944	E03A3.10	E03A3.10	43.3017	14.7529	71.8504	4.87027	2.284	0.0295508
WBGene00019779	M60.2.1,M60.2.2	endu-2	7945.57	2733.71	13157.4	4.81304	2.26695	7.2976e-05
WBGene00014057	ZK673.1a,ZK673.1b	ZK673.1	196.273	67.8632	324.683	4.78437	2.25833	0.00424964
WBGene00022419	Y102A11A.9a,Y102A11A.9c,Y102A11A.9d,Y102A11A.9b	Y102A11A.9	29.5655	10.327	48.8041	4.72587	2.24058	0.0494317
WBGene00005003	F27C8.4a.1,F27C8.4a.2,F27C8.4b	spp-18	1038.64	364.396	1712.89	4.70062	2.23285	0.000224067
WBGene00010723	K09E4.6	cpg-7	256.142	89.9925	422.291	4.69251	2.23036	0.00316905
WBGene00015537	C06E4.8	C06E4.8	37.4803	13.2776	61.6829	4.64565	2.21588	0.0399743
WBGene00007919	C34C6.7a,C34C6.7b	cup-16	1104.17	392.426	1815.92	4.62741	2.21021	0.000226259
WBGene00001783	Y1H11.2	gst-35	74.6216	26.5552	122.688	4.62012	2.20793	0.0185637
WBGene00000603	C46A5.3a,C46A5.3b	col-14	186.385	66.3879	306.381	4.61502	2.20634	0.00552994
WBGene00000678	F58F6.1	col-104	107.297	38.3575	176.237	4.59459	2.19994	0.0119113
WBGene00001762	F37B1.3	gst-14	37.1413	13.2776	61.0051	4.59459	2.19994	0.0416707
WBGene00016805	C50D2.1a,C50D2.1b	C50D2.1	45.0561	16.2282	73.8839	4.55283	2.18676	0.0348123
WBGene00000784	F44C4.3	cpr-4	17909	6494.21	29323.8	4.51537	2.17485	0.000578008
WBGene00019105	F59D6.3	asp-8	231.839	84.0913	379.587	4.51399	2.1744	0.0045643
WBGene00007973	C36B1.6a,C36B1.6b	C36B1.6	170.276	61.962	278.59	4.49614	2.16869	0.0071487
WBGene00000983	F35B12.2	dhs-20	743.066	271.453	1214.68	4.47474	2.1618	0.000679847
WBGene00018760	F53E10.4a,F53E10.4b,F53E10.4c	irg-3	431.402	157.856	704.948	4.46577	2.15891	0.00188261
WBGene00017433	F13H6.5	F13H6.5	60.2076	22.1293	98.286	4.44144	2.15103	0.0275376
WBGene00001725	Y65B4BR.6a,Y65B4BR.6b,Y65B4BR.6c	grl-16	192.326	70.8138	313.837	4.43187	2.14792	0.00652357
WBGene00009213	F28D1.3	thn-1	44.0393	16.2282	71.8504	4.42752	2.1465	0.038854
WBGene00009682	F44D12.5	msd-2	51.954	19.1787	84.7293	4.41788	2.14335	0.0328905
WBGene00017434	F13H8.1a,F13H8.1b	F13H8.1	111.145	41.308	180.982	4.38127	2.13135	0.0139627
WBGene00004236	Y80D3A.7a,Y80D3A.7b	ptr-22	39.2346	14.7529	63.7164	4.31892	2.11067	0.0470607
WBGene00008301	C54D10.7	pals-39	74.3425	28.0304	120.655	4.30441	2.10582	0.0242699
WBGene00086565	W06G6.17	W06G6.17	74.3425	28.0304	120.655	4.30441	2.10582	0.0242699
WBGene00000665	C29E4.1	col-90	65.411	25.0799	105.742	4.21622	2.07595	0.0301341
WBGene00021028	W04C9.6	W04C9.6	46.1326	17.7034	74.5618	4.21171	2.07441	0.0431941
WBGene00000672	ZK1010.7.1,ZK1010.7.2	col-97	153.549	59.0115	248.087	4.20405	2.07178	0.0112959
WBGene00003856	C53B7.5	odr-10	45.4548	17.7034	73.2061	4.13514	2.04793	0.0463484
WBGene00045461	C25F9.14a,C25F9.14b	C25F9.14	44.7769	17.7034	71.8504	4.05856	2.02097	0.0497503
