# Supplementary material for: Nonpathogenic Cutibacterium acnes Confers Host Resistance against Staphylococcus aureus
Source: Microbiol Spectr. 2021 Oct 27;9(2):e00562-21. doi: 10.1128/Spectrum.00562-21 (PMC8549750; doi:10.1128/Spectrum.00562-21)
Supplement: SUPPLEMENTAL FILE 3 — Supplemental material. Download SPECTRUM00562-21_Supp_3_seq11.xlsx, XLSX file, 0.02 MB [file spectrum00562-21_supp_3_seq11.xlsx]

## Sheet: Table S3
Supplemental Table S3. Gene ontology (GO) enrichment for genes upregulated by HM-122
ID	Description	GeneRatio	BgRatio	pvalue	p.adjust	qvalue	geneID	Count	Ontology
GO:0042338	cuticle development involved in collagen and cuticulin-based cuticle molting cycle	12/277	26/10276	8.01657e-13	6.50143e-10	5.99133e-10	bli-1/dpy-2/dpy-3/dpy-4/dpy-5/dpy-7/dpy-10/dpy-13/dpy-17/rol-6/sqt-1/sqt-3	12	BP
GO:0018996	molting cycle, collagen and cuticulin-based cuticle	31/277	316/10276	3.85089e-10	1.21861e-07	1.123e-07	acn-1/bli-1/pros-1/dpy-2/dpy-3/dpy-4/dpy-5/dpy-7/dpy-10/dpy-13/dpy-17/hch-1/nas-33/ptr-4/ptr-22/qua-1/rol-6/sqt-1/sqt-3/wrt-1/wrt-2/tag-297/mlt-9/noah-2/mlt-11/noah-1/glf-1/zmp-2/T19A5.3/mlt-8/bus-8	31	BP
GO:0042303	molting cycle	31/277	318/10276	4.50782e-10	1.21861e-07	1.123e-07	acn-1/bli-1/pros-1/dpy-2/dpy-3/dpy-4/dpy-5/dpy-7/dpy-10/dpy-13/dpy-17/hch-1/nas-33/ptr-4/ptr-22/qua-1/rol-6/sqt-1/sqt-3/wrt-1/wrt-2/tag-297/mlt-9/noah-2/mlt-11/noah-1/glf-1/zmp-2/T19A5.3/mlt-8/bus-8	31	BP
GO:0098542	defense response to other organism	19/277	152/10276	2.37884e-08	3.41977e-06	3.15145e-06	aqp-1/cnc-1/cnc-5/cnc-6/lys-5/spp-2/cyp-37B1/F32G8.3/hrg-3/Y43C5A.3/ilys-2/F43C11.7/F53A9.8/zmp-2/endu-2/R08F11.7/math-38/clec-172/cnc-11	19	BP
GO:0009607	response to biotic stimulus	19/277	154/10276	2.95171e-08	3.41977e-06	3.15145e-06	aqp-1/cnc-1/cnc-5/cnc-6/lys-5/spp-2/cyp-37B1/F32G8.3/hrg-3/Y43C5A.3/ilys-2/F43C11.7/F53A9.8/zmp-2/endu-2/R08F11.7/math-38/clec-172/cnc-11	19	BP
GO:0043207	response to external biotic stimulus	19/277	154/10276	2.95171e-08	3.41977e-06	3.15145e-06	aqp-1/cnc-1/cnc-5/cnc-6/lys-5/spp-2/cyp-37B1/F32G8.3/hrg-3/Y43C5A.3/ilys-2/F43C11.7/F53A9.8/zmp-2/endu-2/R08F11.7/math-38/clec-172/cnc-11	19	BP
GO:0051707	response to other organism	19/277	154/10276	2.95171e-08	3.41977e-06	3.15145e-06	aqp-1/cnc-1/cnc-5/cnc-6/lys-5/spp-2/cyp-37B1/F32G8.3/hrg-3/Y43C5A.3/ilys-2/F43C11.7/F53A9.8/zmp-2/endu-2/R08F11.7/math-38/clec-172/cnc-11	19	BP
GO:0030855	epithelial cell differentiation	8/277	36/10276	3.9568e-06	0.000246844	0.000227476	cki-1/exc-5/let-4/noah-2/T23F1.5/T26C5.2/noah-1/H42K12.3	8	BP
GO:0006952	defense response	30/277	454/10276	4.86983e-06	0.000282102	0.000259969	aqp-1/cnc-1/cnc-5/cnc-6/fat-3/fmo-2/lys-5/abu-13/spp-2/cyp-37B1/F32G8.3/hrg-3/Y43C5A.3/Y47H9C.1/ilys-2/ilys-3/F18G5.6/asp-12/F43C11.7/F53A9.8/glf-1/zmp-2/endu-2/R07C12.1/R08F11.7/math-38/clec-70/Y65B4BR.1/clec-172/cnc-11	30	BP
GO:0010466	negative regulation of peptidase activity	9/277	66/10276	6.35562e-05	0.00286356	0.00263888	K10D3.4/T01D3.3/mlt-11/W05B2.2/ZC84.1/ZC84.6/C28G1.2/F30H5.3/T21D12.7	9	BP
GO:0045861	negative regulation of proteolysis	9/277	66/10276	6.35562e-05	0.00286356	0.00263888	K10D3.4/T01D3.3/mlt-11/W05B2.2/ZC84.1/ZC84.6/C28G1.2/F30H5.3/T21D12.7	9	BP
GO:0007160	cell-matrix adhesion	4/277	10/10276	9.54478e-05	0.00387041	0.00356673	B0393.5/K03H1.5/R09E10.5/dex-1	4	BP
GO:0031589	cell-substrate adhesion	4/277	10/10276	9.54478e-05	0.00387041	0.00356673	B0393.5/K03H1.5/R09E10.5/dex-1	4	BP
GO:0043086	negative regulation of catalytic activity	11/277	107/10276	0.000139936	0.00515855	0.00475381	cki-1/K10D3.4/T01D3.3/mlt-11/W05B2.2/ZC84.1/ZC84.6/C28G1.2/F30H5.3/T21D12.7/nsy-4	11	BP
GO:0052547	regulation of peptidase activity	9/277	79/10276	0.000260404	0.00782177	0.00720807	K10D3.4/T01D3.3/mlt-11/W05B2.2/ZC84.1/ZC84.6/C28G1.2/F30H5.3/T21D12.7	9	BP
GO:0051172	negative regulation of nitrogen compound metabolic process	20/277	313/10276	0.000307693	0.00862014	0.0079438	atf-2/pros-1/ces-1/cki-1/hbl-1/pag-3/pha-2/sem-4/zag-1/K10D3.4/T01D3.3/mlt-11/W05B2.2/ZC84.1/ZC84.6/C28G1.2/F30H5.3/zmp-2/T21D12.7/nsy-4	20	BP
GO:0044092	negative regulation of molecular function	11/277	117/10276	0.000308985	0.00862014	0.0079438	cki-1/K10D3.4/T01D3.3/mlt-11/W05B2.2/ZC84.1/ZC84.6/C28G1.2/F30H5.3/T21D12.7/nsy-4	11	BP
GO:0120036	plasma membrane bounded cell projection organization	21/277	338/10276	0.000318871	0.00862014	0.0079438	dyf-7/egl-46/fmi-1/osm-5/pha-2/plx-2/sem-4/sym-1/unc-3/unc-86/zag-1/lron-1/K04H4.2/nphp-1/dex-1/svh-4/tmem-231/arl-13/ccep-290/syd-9/tmem-218	21	BP
GO:0031324	negative regulation of cellular metabolic process	20/277	321/10276	0.000426578	0.0105866	0.00975598	atf-2/pros-1/ces-1/cki-1/hbl-1/pag-3/pha-2/sem-4/zag-1/K10D3.4/T01D3.3/mlt-11/W05B2.2/ZC84.1/ZC84.6/C28G1.2/F30H5.3/zmp-2/T21D12.7/nsy-4	20	BP
GO:0030030	cell projection organization	21/277	346/10276	0.000435727	0.0105866	0.00975598	dyf-7/egl-46/fmi-1/osm-5/pha-2/plx-2/sem-4/sym-1/unc-3/unc-86/zag-1/lron-1/K04H4.2/nphp-1/dex-1/svh-4/tmem-231/arl-13/ccep-290/syd-9/tmem-218	21	BP
GO:1905515	non-motile cilium assembly	6/277	39/10276	0.000560816	0.0129949	0.0119753	osm-5/nphp-1/tmem-231/arl-13/ccep-290/tmem-218	6	BP
GO:0034608	vulval location	4/277	18/10276	0.00117275	0.025029	0.0230652	egl-46/klp-11/osm-5/nphp-1	4	BP
GO:0060429	epithelium development	8/277	82/10276	0.00159825	0.0332353	0.0306277	cki-1/exc-5/let-4/noah-2/T23F1.5/T26C5.2/noah-1/H42K12.3	8	BP
GO:0000122	negative regulation of transcription from RNA polymerase II promoter	8/277	84/10276	0.00186666	0.0369234	0.0340264	atf-2/pros-1/ces-1/hbl-1/pag-3/pha-2/sem-4/zag-1	8	BP
GO:0016042	lipid catabolic process	8/277	86/10276	0.00216944	0.0382482	0.0352473	asm-2/asm-3/ech-9/lipl-2/lipl-1/fil-1/lipl-3/mlt-8	8	BP
GO:0042302	structural constituent of cuticle	24/227	166/8782	5.02546e-12	1.09052e-09	9.41612e-10	bli-1/col-49/col-63/col-65/col-73/col-74/col-121/col-174/col-175/col-182/dpy-2/dpy-3/dpy-4/dpy-5/dpy-7/dpy-10/dpy-13/dpy-14/dpy-17/lon-3/rol-1/rol-6/sqt-1/sqt-3	24	MF
GO:0004857	enzyme inhibitor activity	11/227	93/8782	2.55236e-05	0.00147763	0.00127586	cki-1/K10D3.4/T01D3.3/mlt-11/W05B2.2/ZC84.1/ZC84.6/C28G1.2/F30H5.3/T21D12.7/nsy-4	11	MF
GO:0004867	serine-type endopeptidase inhibitor activity	8/227	48/8782	2.72374e-05	0.00147763	0.00127586	K10D3.4/mlt-11/W05B2.2/ZC84.1/ZC84.6/C28G1.2/F30H5.3/T21D12.7	8	MF
GO:0000981	RNA polymerase II transcription factor activity, sequence-specific DNA binding	11/227	120/8782	0.000263682	0.00520172	0.00449142	atf-2/pros-1/ceh-31/ces-2/cky-1/egl-46/hbl-1/pha-2/unc-86/ceh-48/ast-1	11	MF
GO:0001012	RNA polymerase II regulatory region DNA binding	10/227	103/8782	0.000314803	0.00569269	0.00491535	atf-2/ceh-31/ces-1/ces-2/hbl-1/lim-4/pha-2/sem-4/unc-3/unc-86	10	MF
GO:0004497	monooxygenase activity	9/227	94/8782	0.000693872	0.0115823	0.0100007	cyp-13A7/fmo-1/fmo-2/cyp-37B1/cyp-13A6/cyp-13A1/cyp-34A9/cyp-35B1/cyp-32B1	9	MF
GO:0016798	hydrolase activity, acting on glycosyl bonds	9/227	100/8782	0.00108565	0.0147242	0.0127136	asm-2/asm-3/lys-4/lys-5/tre-5/C50B6.7/ilys-2/ilys-3/lmd-4	9	MF
GO:0016705	oxidoreductase activity, acting on paired donors, with incorporation or reduction of molecular oxygen	10/227	128/8782	0.00172772	0.0208287	0.0179845	cyp-13A7/fat-3/fmo-1/fmo-2/cyp-37B1/cyp-13A6/cyp-13A1/cyp-34A9/cyp-35B1/cyp-32B1	10	MF
GO:0020037	heme binding	10/227	150/8782	0.00545052	0.0514244	0.0444024	cyp-13A7/gcy-34/cyp-37B1/hrg-3/cyp-13A6/cyp-13A1/cyp-34A9/cyp-35B1/R08F11.7/cyp-32B1	10	MF
GO:0005506	iron ion binding	8/227	118/8782	0.0112863	0.0874686	0.0755246	cyp-13A7/cyp-37B1/F49E12.10/cyp-13A6/cyp-13A1/cyp-34A9/cyp-35B1/cyp-32B1	8	MF
GO:0005509	calcium ion binding	10/227	170/8782	0.0126755	0.0948481	0.0818965	cdh-9/crb-1/fmi-1/nlr-1/B0393.5/F14B4.1/dex-1/clec-78/H10E21.4/cbn-1	10	MF
GO:0016298	lipase activity	4/227	36/8782	0.0133942	0.096885	0.0836553	asm-2/asm-3/fil-1/nape-1	4	MF
GO:0005576	extracellular region	42/250	472/10110	2.6823e-13	3.43335e-11	2.99289e-11	asm-2/asm-3/bli-1/cpr-1/cpr-2/cpr-4/dpy-5/dpy-7/dpy-10/dpy-13/dyf-7/hch-1/ins-20/lon-3/nas-33/nlp-30/nlp-32/qua-1/rol-6/sqt-3/sym-1/wrt-1/hrg-3/K04H4.2/T01D3.3/lpr-6/lpr-5/lpr-4/lpr-3/ZC84.1/C28G1.2/dex-1/clec-180/cutl-28/agr-1/H10E21.4/zmp-2/cbn-1/R08F11.7/W07B8.4/F26G1.10/F58E6.13	42	CC
GO:0005581	collagen trimer	22/250	167/10110	1.21968e-10	7.80595e-09	6.80453e-09	bli-1/col-17/col-49/col-63/col-65/col-73/col-74/col-115/col-121/col-174/col-175/col-182/dpy-2/dpy-5/dpy-7/dpy-10/dpy-13/dpy-14/lon-3/rol-6/sqt-1/sqt-3	22	CC
GO:0060102	collagen and cuticulin-based cuticle extracellular matrix	8/250	16/10110	1.35652e-09	5.7878e-08	5.04529e-08	bli-1/dpy-5/dpy-7/dpy-13/lon-3/qua-1/rol-6/sqt-3	8	CC
GO:0031012	extracellular matrix	12/250	67/10110	7.20887e-08	1.53789e-06	1.3406e-06	bli-1/dpy-5/dpy-7/dpy-13/lon-3/qua-1/rol-6/sqt-3/agr-1/H10E21.4/zmp-2/cbn-1	12	CC
GO:0005929	cilium	13/250	144/10110	5.60398e-05	0.000936075	0.000815987	dyf-13/klp-11/osm-5/str-163/gasr-8/nphp-1/maph-9/rpi-2/tmem-231/arl-13/nsy-4/ccep-290/tmem-218	13	CC
GO:0044441	ciliary part	9/250	71/10110	5.85047e-05	0.000936075	0.000815987	klp-11/osm-5/gasr-8/nphp-1/maph-9/tmem-231/arl-13/ccep-290/tmem-218	9	CC
GO:0044463	cell projection part	11/250	121/10110	0.000196672	0.0025174	0.00219444	dyf-7/klp-11/osm-5/gasr-8/nphp-1/maph-9/dex-1/tmem-231/arl-13/ccep-290/tmem-218	11	CC
GO:0120038	plasma membrane bounded cell projection part	11/250	121/10110	0.000196672	0.0025174	0.00219444	dyf-7/klp-11/osm-5/gasr-8/nphp-1/maph-9/dex-1/tmem-231/arl-13/ccep-290/tmem-218	11	CC
GO:0005764	lysosome	9/250	96/10110	0.000595942	0.0069346	0.00604497	cdr-1/cpr-1/cpr-2/cpr-4/cup-16/lipl-1/asah-1/lipl-3/W07B8.4	9	CC
