# Supplementary material for: Nonpathogenic Cutibacterium acnes Confers Host Resistance against Staphylococcus aureus
Source: Microbiol Spectr. 2021 Oct 27;9(2):e00562-21. doi: 10.1128/Spectrum.00562-21 (PMC8549750; doi:10.1128/Spectrum.00562-21)
Supplement: SUPPLEMENTAL FILE 4 — Supplemental material. Download SPECTRUM00562-21_Supp_4_seq12.xlsx, XLSX file, 0.01 MB [file spectrum00562-21_supp_4_seq12.xlsx]

## Sheet: Table S4
Supplemental Table S4. Gene ontology (GO) enrichment for genes upregulated by HM-555
ID	Description	GeneRatio	BgRatio	pvalue	p.adjust	qvalue	geneID	Count	Ontology
GO:0050830	defense response to Gram-positive bacterium	10/127	40/10316	3.46741e-11	1.27601e-08	1.22272e-08	lys-5/spp-2/cyp-37B1/clec-52/ilys-2/F43C11.7/F53A9.8/R08F11.7/math-38/clec-172	10	BP
GO:0006952	defense response	23/127	452/10316	5.39941e-09	3.35509e-07	3.21497e-07	cnc-1/fat-3/fmo-2/lys-5/spp-2/spp-18/thn-1/cyp-37B1/clec-52/ilys-2/ilys-3/asp-12/F43C11.7/F53A9.8/irg-3/endu-2/R08F11.7/math-38/clec-70/Y52D5A.2/Y65B4BR.1/clec-172/cnc-11	23	BP
GO:0009607	response to biotic stimulus	14/127	154/10316	5.47025e-09	3.35509e-07	3.21497e-07	cnc-1/lys-5/spp-2/thn-1/cyp-37B1/clec-52/ilys-2/F43C11.7/F53A9.8/endu-2/R08F11.7/math-38/clec-172/cnc-11	14	BP
GO:0040002	collagen and cuticulin-based cuticle development	9/127	114/10316	1.06708e-05	0.000436317	0.000418095	bli-2/col-14/dpy-4/dpy-5/dpy-13/fat-3/rol-1/rol-6/sqt-1	9	BP
GO:0016042	lipid catabolic process	7/127	87/10316	9.37694e-05	0.00287559	0.0027555	asm-2/asm-3/ech-9/acox-1.5/lipl-2/lipl-1/fil-1	7	BP
GO:0042302	structural constituent of cuticle	24/125	166/8806	4.8015e-18	6.33798e-16	5.86289e-16	bli-2/col-14/col-49/col-63/col-65/col-73/col-77/col-88/col-90/col-97/col-104/col-120/col-138/col-156/col-170/col-175/col-182/dpy-4/dpy-5/dpy-13/lon-3/rol-1/rol-6/sqt-1	24	MF
GO:0004497	monooxygenase activity	16/125	93/8806	1.55549e-13	1.02662e-11	9.49668e-12	cyp-13A7/fmo-2/cyp-13A12/cyp-37B1/cyp-13A6/cyp-13A8/cyp-13A1/cyp-34A2/cyp-34A7/cyp-34A9/cyp-34A10/cyp-35A2/cyp-35A4/cyp-35B1/cyp-35A3/cyp-32B1	16	MF
GO:0016705	oxidoreductase activity, acting on paired donors, with incorporation or reduction of molecular oxygen	17/125	126/8806	1.61442e-12	7.10344e-11	6.57097e-11	cyp-13A7/fat-3/fmo-2/cyp-13A12/cyp-37B1/cyp-13A6/cyp-13A8/cyp-13A1/cyp-34A2/cyp-34A7/cyp-34A9/cyp-34A10/cyp-35A2/cyp-35A4/cyp-35B1/cyp-35A3/cyp-32B1	17	MF
GO:0005506	iron ion binding	16/125	116/8806	5.41004e-12	1.78531e-10	1.65149e-10	cyp-13A7/cyp-13A12/cyp-37B1/F49E12.10/cyp-13A6/cyp-13A8/cyp-13A1/cyp-34A2/cyp-34A7/cyp-34A9/cyp-34A10/cyp-35A2/cyp-35A4/cyp-35B1/cyp-35A3/cyp-32B1	16	MF
GO:0020037	heme binding	16/125	149/8806	2.57946e-10	6.80978e-09	6.29932e-09	cyp-13A7/cyp-13A12/cyp-37B1/cyp-13A6/cyp-13A8/cyp-13A1/cyp-34A2/cyp-34A7/cyp-34A9/cyp-34A10/cyp-35A2/cyp-35A4/cyp-35B1/cyp-35A3/R08F11.7/cyp-32B1	16	MF
GO:0016798	hydrolase activity, acting on glycosyl bonds	9/125	99/8806	1.03552e-05	0.000151877	0.000140492	asm-2/asm-3/lys-4/lys-5/tre-5/C50B6.7/ilys-2/ilys-3/lmd-4	9	MF
GO:0030246	carbohydrate binding	11/125	260/8806	0.00113885	0.0136662	0.0126418	clec-197/clec-55/clec-31/clec-33/clec-9/clec-27/clec-60/clec-52/clec-208/clec-70/clec-172	11	MF
GO:0004197	cysteine-type endopeptidase activity	4/125	49/8806	0.00500723	0.0550795	0.0509507	cpr-1/cpr-4/tag-329/W07B8.4	4	MF
GO:0005581	collagen trimer	23/106	168/10143	8.25355e-20	4.95213e-18	4.34398e-18	col-14/col-17/col-49/col-63/col-65/col-73/col-77/col-88/col-90/col-97/col-104/col-115/col-120/col-138/col-156/col-170/col-175/col-182/dpy-5/dpy-13/lon-3/rol-6/sqt-1	23	CC
GO:0005764	lysosome	8/106	96/10143	6.75764e-06	0.000157656	0.000138295	cdr-1/cpr-1/cpr-4/cup-16/tag-329/lipl-1/asah-1/W07B8.4	8	CC
GO:0000323	lytic vacuole	8/106	98/10143	7.88281e-06	0.000157656	0.000138295	cdr-1/cpr-1/cpr-4/cup-16/tag-329/lipl-1/asah-1/W07B8.4	8	CC
GO:0060102	collagen and cuticulin-based cuticle extracellular matrix	4/106	16/10143	1.86198e-05	0.000279297	0.000244998	dpy-5/dpy-13/lon-3/rol-6	4	CC
GO:0005576	extracellular region	16/106	473/10143	2.95011e-05	0.000354014	0.000310538	asm-2/asm-3/col-14/cpr-1/cpr-4/dpy-5/dpy-13/lon-3/nas-17/rol-6/tag-329/thn-1/C28G1.2/H10E21.4/R08F11.7/W07B8.4	16	CC
GO:0031012	extracellular matrix	5/106	67/10143	0.000654771	0.00436514	0.00382907	dpy-5/dpy-13/lon-3/rol-6/H10E21.4	5	CC
