# Supplementary material for: Nonpathogenic Cutibacterium acnes Confers Host Resistance against Staphylococcus aureus
Source: Microbiol Spectr. 2021 Oct 27;9(2):e00562-21. doi: 10.1128/Spectrum.00562-21 (PMC8549750; doi:10.1128/Spectrum.00562-21)
Supplement: SUPPLEMENTAL FILE 5 — Supplemental material. Download SPECTRUM00562-21_Supp_5_seq13.xlsx, XLSX file, 0.01 MB [file spectrum00562-21_supp_5_seq13.xlsx]

## Sheet: Sheet1
Supplemental Table S5. Primer list
Target Gene	Forward Sequence (5'-3')	Reverse Sequence (5'-3')
act-1	CTACGAACTTCCTGACGGACAAG	CCGGCGGACTCCATACC
cyc-1	CGTGGTTCAAGGATCTAAACG	ACCGAGTTCTCCAAAGCGTA
tba-1	TCAACACTGCCATCGCCGCC	TCCAAGCGAGACCAGGCTTCAG
lys-5	AAATGTCAAGAATGCCAGAGC	TCAAGAGACGCCTTAACTTGG
cyp-37B1	AAAGGTTGTGGTACCATTGGA	CTGCGGATTGATAACAGCAA
clec-52	TTCATTGACGGTGGAGCAT	TGGATTTGTAACATCTGGAGCA
ilys-2	TGGATCGCTTTCTTGTGGAT	GCACATCTCTTCCAGGCAAC
F43C11.7	TGATAAAATTCAAGCACTGGAAAA	CGTAGTGTCGTGTTATCTCATCG
F53A9.8	CACTGCGACACCCAACAT	GGTGTTGAGTTTTAGCGCAGT
R08F11.7	CTTCACTGCCGGTGACTTC	GATGAAGACGATGTGGAGTGG
math-38	CAGGCGATGATGTGTACAGTG	TTTGGAGCTTCCACCATAGATT
clec-172	AATGTAATTGAATCGAACTATCTTGC	AAGCTTCCGTGCTCCATTC
bli-1	CTGGGAAGAAATGGTTTTCG	TCGTTGTCTTCGGCTTCTCT
dpy-2	CCAGCTCCACGTGATAATGTT	CCGTCGTTTTGACTCTGAGAA
dpy-3	GGAGCACCAGGAAGACCA	CGGAAGAAGTGCTCCGTCT
dpy-4	TTAAGGCTTACCGCTTCGTC	TACACCATTGGGAGGGTGAT
dpy-5	GTGGAGAGCCAGGAAACAAC	GTCCCTGGGCTCCAGTTT
dpy-7	CAGCATTGCCAGTGTGCT	ATGTTGCGAGCAACGAACTT
dpy-10	GGACCAACTCCAGAAGGTGA	TCCTGGTGGTCCTTCGTCT
dpy-17	GCTGGAGAAGAAGGACCAACT	GAAGTCCGATTTGGTGTTCAA
rol-6	AATGCCAGGAGACTGTGGAC	GGAGATCCTGGCTTTCCAT
sqt-1	GTGCCCAGACAAGTCTCCAC	GGAGATCCTGGCTTTCCAT
sqt-3	TGGAACCCCAGGAGAGAAG	TCGTCTGGTTCCGTCCTC
