# Supplementary material for: Nonpathogenic Cutibacterium acnes Confers Host Resistance against Staphylococcus aureus
Source: Microbiol Spectr. 2021 Oct 27;9(2):e00562-21. doi: 10.1128/Spectrum.00562-21 (PMC8549750; doi:10.1128/Spectrum.00562-21)
Supplement: SUPPLEMENTAL FILE 6 — Supplemental material. Download SPECTRUM00562-21_Supp_6_seq14.xlsx, XLSX file, 0.01 MB [file spectrum00562-21_supp_6_seq14.xlsx]

## Sheet: Sheet1
Supplemental Table S6. Summary of survival experiments.
Genetic background /Feeding/pathogens	Mean lifespan (days)	Number of animals (n)	P-Value	Figure
WT/OP50 (Control)	14.18±0.50	121	-	1A
WT/ATCC6919	11.30±0.56	113	0.0189401	1A
WT/SK137	9.84±0.52	109	4.66127e-06	1A
WT/HL030PA1	12.84±0.66	99	0.873292	1A
WT/HL038PA1	11.20±0.58	103	0.0108912	1A
WT/HL110PA4	13.70±0.70	74	0.957334	1A
WT/OP (Control)	14.24±0.48	144	-	1B
WT/HL030PA2	12.72±0.74	111	0.402119	1B
WT/HL063PA1	12.90±0.52	121	0.0886536	1B
WTHL082PA2	15.36±0.51	133	0.114241	1B
WT/HL110PA1	10.13±0.46	119	3.49116e-05	1B
WT/OP50 (Control)/S. aureus	7.03±0.30	59	-	3B
WT/HL110PA4/S. aureus	12.22±0.56	51	1.75174e-08	3B
daf-16/OP50 (Control)/S. aureus	6.60±0.21	45	-	3C
daf-16/HL110PA4/S. aureus	9.57±0.40	46	4.02363e-07	3C
skn-1/OP50 (Control)/S. aureus	6.41±0.16	56	-	3D
skn-1/HL110PA4/S. aureus	9.42±0.27	51	3.31245e-10	3D
tir-1/OP50 (Control)/S. aureus	4.83±0.05	118	-	3E
tir-1/HL110PA4/S. aureus	4.88±0.05	119	0.748087	3E
nsy-1/OP50 (Control)/S. aureus	4.67±0.08	69	-	3F
nsy-1/HL110PA4/S. aureus	4.57±0.05	61	0.885957	3F
sek-1/OP50 (Control)/S. aureus	4.55±0.03	58	-	3G
sek-1/HL110PA4/S. aureus	4.52±0.02	56	0.856484	3G
pmk-1/OP50 (Control)/S. aureus	5.25±0.06	113	-	3H
pmk-1/HL110PA4/S. aureus	5.26±0.09	103	0.89492	3H
